# Supplementary material for: New Cross-Talks between Pathways Involved in Grapevine Infection with ‘Candidatus Phytoplasma solani’ Revealed by Temporal Network Modelling
Source: Plants (Basel). 2021 Mar 29;10(4):646. doi: 10.3390/plants10040646 (PMC8065506; doi:10.3390/plants10040646)
Supplement: Supplementary file 1 [file plants-10-00646-s001.zip]

Archive with 2 entries (2 files):
- plants-1114509_RESUBMISSION2_Supplementary Methods.pdf
- plants-1114509_RESUBMISSION2_Supplementary Table S1.xlsx
