# Supplementary material for: New Cross-Talks between Pathways Involved in Grapevine Infection with ‘Candidatus Phytoplasma solani’ Revealed by Temporal Network Modelling
Source: Plants (Basel). 2021 Mar 29;10(4):646. doi: 10.3390/plants10040646 (PMC8065506; doi:10.3390/plants10040646)
Supplement: Supplementary file 1 [file plants-10-00646-s001.zip › plants-1114509_RESUBMISSION2_Supplementary Table S1.xlsx]

## Sheet: S1A
Supplementary Table S1A. High-throughput mRNA-Seq of grapevine cv. Zweiglet uninfected and infected with 'Candidatus Phytoplasma solani', as leaf samples. BINCODE and NAME refer to [39]. For each mRNA sequence the differences in expression between phytoplasma-infected and uninfected plants were calculated as log2FC. Only mRNAs with false discovery rate (FDR) adjusted p-value < 0.05 were considere…
Gene ID	DESCRIPTION	BINCODE	NAME	log2 FC L-I : L-U	adjusted p-value (FDR)
Vitvi14g01239	PF11016 - Protein of unknown function (DUF2854) (DUF2854) (1 of 3)	1	PS	-1.43992	1.44823e-05
Vitvi07g01829	stress enhanced protein 2 (AT2G21970 similarity)	1.1.1.1	PS.lightreaction.photosystem II.LHC-II	-1.38062	6.22404e-06
Vitvi07g02246	photosystem II light harvesting complex protein B1B2 (AT2G34420 similarity)	1.1.1.1	PS.lightreaction.photosystem II.LHC-II	-2.2327	0.00318635
Vitvi10g00372	light-harvesting chlorophyll B-binding protein 3 (AT5G54270 similarity)	1.1.1.1	PS.lightreaction.photosystem II.LHC-II	-4.71331	0.00134563
Vitvi10g00378	light-harvesting chlorophyll B-binding protein 3 (AT5G54270 similarity)	1.1.1.1	PS.lightreaction.photosystem II.LHC-II	-4.46746	0.00459164
Vitvi10g00740	PTHR21649:SF26 - CHLOROPHYLL A-B BINDING PROTEIN 1, CHLOROPLASTIC-RELATED (1 of 4)	1.1.1.1	PS.lightreaction.photosystem II.LHC-II	-2.79667	0.000951034
Vitvi10g01839	photosystem II light harvesting complex protein B1B2 (AT2G34420 similarity)	1.1.1.1	PS.lightreaction.photosystem II.LHC-II	-2.76867	1.36087e-06
Vitvi12g00050	light-harvesting chlorophyll-protein complex II subunit B1 (AT2G34430 similarity)	1.1.1.1	PS.lightreaction.photosystem II.LHC-II	-2.07257	6.04904e-06
Vitvi12g01553	light harvesting complex photosystem II subunit 6 (AT1G15820 similarity)	1.1.1.1	PS.lightreaction.photosystem II.LHC-II	-1.81388	2.54458e-05
Vitvi12g02485	photosystem II light harvesting complex protein 2.3 (AT3G27690 similarity)	1.1.1.1	PS.lightreaction.photosystem II.LHC-II	-1.59972	0.000144051
Vitvi18g00031	Chlorophyll A-B binding family protein (AT1G76570 similarity)	1.1.1.1	PS.lightreaction.photosystem II.LHC-II	-1.79931	0.000143505
Vitvi19g00298	light-harvesting chlorophyll B-binding protein 3 (AT5G54270 similarity)	1.1.1.1	PS.lightreaction.photosystem II.LHC-II	-3.06116	1.11812e-05
Vitvi19g01793	photosystem II light harvesting complex protein 2.2 (AT2G05070 similarity)	1.1.1.1	PS.lightreaction.photosystem II.LHC-II	-0.824312	0.0895927
Vitvi01g01035	PsbQ-like 2 (AT1G14150 similarity)	1.1.1.2	PS.lightreaction.photosystem II.PSII polypeptide subunits	-1.17133	0.00238882
Vitvi04g00376	PsbP domain protein (Mog1/PsbP/DUF1795-like photosystem II reaction center PsbP family protein) (AT5G11450 similarity)	1.1.1.2	PS.lightreaction.photosystem II.PSII polypeptide subunits	-0.691225	0.0115925
Vitvi04g01806	photosystem II subunit X (AT2G06520 similarity)	1.1.1.2	PS.lightreaction.photosystem II.PSII polypeptide subunits	-2.19318	5.91417e-06
Vitvi05g00498	photosystem II 11 kDa protein-like protein (AT1G05385 similarity)	1.1.1.2	PS.lightreaction.photosystem II.PSII polypeptide subunits	-1.51589	0.000485593
Vitvi06g01836	photosystem II reaction center protein K precursor (ATCG00070 similarity)	1.1.1.2	PS.lightreaction.photosystem II.PSII polypeptide subunits	-1.10676	0.0745841
Vitvi07g00035	photosystem II reaction center W (AT2G30570 similarity)	1.1.1.2	PS.lightreaction.photosystem II.PSII polypeptide subunits	-1.90185	1.12054e-06
Vitvi07g00690	photosystem II reaction center PSB28 protein (AT4G28660 similarity)	1.1.1.2	PS.lightreaction.photosystem II.PSII polypeptide subunits	-1.73713	9.68448e-05
Vitvi07g01910	Photosystem II reaction center PsbP family protein (AT2G28605 similarity)	1.1.1.2	PS.lightreaction.photosystem II.PSII polypeptide subunits	-0.605476	0.00576393
Vitvi08g00947	thylakoid lumenal protein (Mog1/PsbP/DUF1795-like photosystem II reaction center PsbP family protein) (AT3G56650 similarity)	1.1.1.2	PS.lightreaction.photosystem II.PSII polypeptide subunits	-2.01229	0.0191335
Vitvi08g01239	one helix protein (AT5G02120 similarity)	1.1.1.2	PS.lightreaction.photosystem II.PSII polypeptide subunits	-1.39112	0.000153949
Vitvi10g02212	photosystem II subunit Q-2 (AT4G05180 similarity)	1.1.1.2	PS.lightreaction.photosystem II.PSII polypeptide subunits	-2.20224	2.41665e-05
Vitvi12g00021	PsbQ-like 3 (AT2G01918 similarity)	1.1.1.2	PS.lightreaction.photosystem II.PSII polypeptide subunits	0.288088	0.410301
Vitvi12g00092	photosystem II subunit P-1 (AT1G06680 similarity)	1.1.1.2	PS.lightreaction.photosystem II.PSII polypeptide subunits	-1.41845	5.70542e-05
Vitvi12g00475	photosystem II family protein (AT1G03600 similarity)	1.1.1.2	PS.lightreaction.photosystem II.PSII polypeptide subunits	-1.63527	8.06594e-05
Vitvi13g00250	no description	1.1.1.2	PS.lightreaction.photosystem II.PSII polypeptide subunits	-1.40876	0.000431237
Vitvi13g00254	PsbP-like protein 2 (AT2G39470 similarity)	1.1.1.2	PS.lightreaction.photosystem II.PSII polypeptide subunits	-1.40681	0.0156866
Vitvi14g00069	Photosystem II reaction center PsbP family protein (AT4G15510 similarity)	1.1.1.2	PS.lightreaction.photosystem II.PSII polypeptide subunits	-0.442155	0.118023
Vitvi14g00489	photosystem II reaction center W (AT2G30570 similarity)	1.1.1.2	PS.lightreaction.photosystem II.PSII polypeptide subunits	-1.66833	1.88107e-05
Vitvi16g00792	low psii accumulation2 (AT5G51545 similarity)	1.1.1.2	PS.lightreaction.photosystem II.PSII polypeptide subunits	-0.73751	0.00814065
Vitvi18g00046	Photosystem II reaction center PsbP family protein (AT1G76450 similarity)	1.1.1.2	PS.lightreaction.photosystem II.PSII polypeptide subunits	-1.6587	0.0106593
Vitvi18g00272	Chlorophyll A-B binding family protein (AT1G44575 similarity)	1.1.1.2	PS.lightreaction.photosystem II.PSII polypeptide subunits	-1.85898	1.97414e-05
Vitvi18g00894	photosystem II subunit O-2 (AT3G50820 similarity)	1.1.1.2	PS.lightreaction.photosystem II.PSII polypeptide subunits	-3.25349	2.77949e-06
Vitvi18g01218	thylakoid lumenal protein (Mog1/PsbP/DUF1795-like photosystem II reaction center PsbP family protein) (AT1G77090 similarity)	1.1.1.2	PS.lightreaction.photosystem II.PSII polypeptide subunits	-1.56127	0.000465255
Vitvi19g01479	photosystem II subunit R (AT1G79040 similarity)	1.1.1.2	PS.lightreaction.photosystem II.PSII polypeptide subunits	-1.89601	6.91863e-06
Vitvi19g01981	PsbQ-like 1 (AT3G01440 similarity)	1.1.1.2	PS.lightreaction.photosystem II.PSII polypeptide subunits	-2.06563	0.000263033
Vitvi01g00170	photosystem II stability/assembly factor%2C chloroplast (HCF136) (AT5G23120 similarity)	1.1.1.3	PS.lightreaction.photosystem II.biogenesis	-0.695136	0.0170669
Vitvi12g00529	APO RNA-binding protein (DUF794) (AT3G21740 similarity)	1.1.2	PS.lightreaction.photosystem I	0.566356	0.0334193
Vitvi01g01648	photosystem I light harvesting complex protein (AT3G61470 similarity)	1.1.2.1	PS.lightreaction.photosystem I.LHC-I	-2.06483	2.27022e-06
Vitvi11g00052	PSI type II chlorophyll a/b-binding protein (Lhca2*1) (AT1G19150 similarity)	1.1.2.1	PS.lightreaction.photosystem I.LHC-I	-1.59509	0.00118615
Vitvi13g00590	chlorophyll a-b binding protein 6 (AT3G54890 similarity)	1.1.2.1	PS.lightreaction.photosystem I.LHC-I	-1.87035	6.86593e-06
Vitvi15g00004	K08909 - light-harvesting complex I chlorophyll a/b binding protein 3 (LHCA3) (1 of 1)	1.1.2.1	PS.lightreaction.photosystem I.LHC-I	-2.25117	1.80845e-06
Vitvi17g00615	light-harvesting chlorophyll-protein complex I subunit A4 (AT3G47470 similarity)	1.1.2.1	PS.lightreaction.photosystem I.LHC-I	-2.42859	1.74185e-05
Vitvi18g02680	photosystem I light harvesting complex protein 5 (AT1G45474 similarity)	1.1.2.1	PS.lightreaction.photosystem I.LHC-I	-3.25851	4.83005e-05
Vitvi18g02961	PTHR14154//PTHR14154:SF12 - UPF0041 BRAIN PROTEIN 44-RELATED // SUBFAMILY NOT NAMED (1 of 1)	1.1.2.1	PS.lightreaction.photosystem I.LHC-I	-1.02856	0.0013444
Vitvi04g01700	photosystem I reaction center subunit PSI-N%2C chloroplast%2C putative / PSI-N%2C putative (PSAN) (AT5G64040 similarity)	1.1.2.2	PS.lightreaction.photosystem I.PSI polypeptide subunits	-2.10986	8.00282e-05
Vitvi04g02063	photosystem I subunit l (AT4G12800 similarity)	1.1.2.2	PS.lightreaction.photosystem I.PSI polypeptide subunits	-1.76648	1.16575e-05
Vitvi05g00474	photosystem I subunit D-2 (AT1G03130 similarity)	1.1.2.2	PS.lightreaction.photosystem I.PSI polypeptide subunits	-1.90526	1.80845e-06
Vitvi06g01531	photosystem I subunit O (AT1G08380 similarity)	1.1.2.2	PS.lightreaction.photosystem I.PSI polypeptide subunits	-2.67712	4.68569e-06
Vitvi07g00125	photosystem I subunit D-2 (AT1G03130 similarity)	1.1.2.2	PS.lightreaction.photosystem I.PSI polypeptide subunits	-5.76002	0.000915232
Vitvi07g02309	K02693 - photosystem I subunit IV (psaE) (1 of 1)	1.1.2.2	PS.lightreaction.photosystem I.PSI polypeptide subunits	-2.26795	2.47756e-06
Vitvi09g00361	photosystem I subunit H2 (AT1G52230 similarity)	1.1.2.2	PS.lightreaction.photosystem I.PSI polypeptide subunits	-1.61949	3.61575e-05
Vitvi09g01601	CURVATURE THYLAKOID protein (AT1G52220 similarity)	1.1.2.2	PS.lightreaction.photosystem I.PSI polypeptide subunits	-1.12663	0.00101242
Vitvi10g00882	photosystem I subunit K (AT1G30380 similarity)	1.1.2.2	PS.lightreaction.photosystem I.PSI polypeptide subunits	-2.28682	4.12826e-05
Vitvi15g01549	photosystem I P subunit (AT2G46820 similarity)	1.1.2.2	PS.lightreaction.photosystem I.PSI polypeptide subunits	-2.04656	4.16959e-05
Vitvi19g00909	photosystem I subunit G (AT1G55670 similarity)	1.1.2.2	PS.lightreaction.photosystem I.PSI polypeptide subunits	-2.2345	9.60532e-06
Vitvi01g01373	PTHR33219:SF1 - COFACTOR ASSEMBLY, COMPLEX C (B6F) (1 of 1)	1.1.3	PS.lightreaction.cytochrome b6/f	-1.40341	0.000209401
Vitvi03g01127	photosynthetic electron transfer C (AT4G03280 similarity)	1.1.3	PS.lightreaction.cytochrome b6/f	-4.04269	0.15506
Vitvi12g00628	photosynthetic electron transfer C (AT4G03280 similarity)	1.1.3	PS.lightreaction.cytochrome b6/f	-0.605999	0.000922174
Vitvi18g00867	cytochrome b6f complex subunit (petM) (AT2G26500 similarity)	1.1.3	PS.lightreaction.cytochrome b6/f	-1.14113	0.000289589
Vitvi19g00308	photosynthetic electron transfer C (AT4G03280 similarity)	1.1.3	PS.lightreaction.cytochrome b6/f	-1.38752	0.000138977
Vitvi12g00184	ATP synthase protein I-like protein (AT2G31040 similarity)	1.1.4	PS.lightreaction.ATP synthase	-1.42141	6.51248e-05
Vitvi01g00373	ATP synthase alpha/beta family protein (AT5G08680 similarity)	1.1.4.2	PS.lightreaction.ATP synthase.beta subunit	0.00448398	0.980166
Vitvi17g00253	ATP synthase alpha/beta family protein (AT5G08680 similarity)	1.1.4.2	PS.lightreaction.ATP synthase.beta subunit	0.251864	0.089494
Vitvi18g01431	F-type H+-transporting ATPase subunit delta (AT4G09650 similarity)	1.1.4.7	PS.lightreaction.ATP synthase.delta chain	-1.9851	1.66128e-05
Vitvi02g00434	PGR5-LIKE A (AT4G22890 similarity)	1.1.40	PS.lightreaction.cyclic electron flow-chlororespiration	-1.33751	7.06268e-05
Vitvi05g00817	proton gradient regulation 5 (AT2G05620 similarity)	1.1.40	PS.lightreaction.cyclic electron flow-chlororespiration	-1.13949	0.0174796
Vitvi08g01820	NDH-dependent cyclic electron flow 1 (AT1G64770 similarity)	1.1.40	PS.lightreaction.cyclic electron flow-chlororespiration	-3.17669	0.000132876
Vitvi08g01821	NDH-dependent cyclic electron flow 5 (AT1G55370 similarity)	1.1.40	PS.lightreaction.cyclic electron flow-chlororespiration	-1.46881	0.00107177
Vitvi09g00617	post-illumination chlorophyll fluorescence increase (AT3G15840 similarity)	1.1.40	PS.lightreaction.cyclic electron flow-chlororespiration	-0.921241	0.000364977
Vitvi10g00154	Alternative oxidase family protein (AT4G22260 similarity)	1.1.40	PS.lightreaction.cyclic electron flow-chlororespiration	-0.35697	0.0458534
Vitvi01g00145	Cytochrome c (AT5G45040 similarity)	1.1.5	PS.lightreaction.other electron carrier (ox/red)	0.142314	0.667191
Vitvi18g00158	Cupredoxin superfamily protein (AT1G20340 similarity)	1.1.5.1	PS.lightreaction.other electron carrier (ox/red).plastocyanin	-1.16853	0.000226417
Vitvi04g00366	2Fe-2S ferredoxin-like superfamily protein (AT4G32590 similarity)	1.1.5.2	PS.lightreaction.other electron carrier (ox/red).ferredoxin	-1.54141	0.000261341
Vitvi09g00328	NDH-dependent cyclic electron flow 1 (AT3G16250 similarity)	1.1.5.2	PS.lightreaction.other electron carrier (ox/red).ferredoxin	-0.202331	0.686099
Vitvi13g00918	ferredoxin 3 (AT2G27510 similarity)	1.1.5.2	PS.lightreaction.other electron carrier (ox/red).ferredoxin	-0.249066	0.363309
Vitvi15g00500	ferredoxin-like protein (AT1G02180 similarity)	1.1.5.2	PS.lightreaction.other electron carrier (ox/red).ferredoxin	2.90723	0.000648044
Vitvi17g01504	hypothetical protein (AT5G07950 similarity)	1.1.5.2	PS.lightreaction.other electron carrier (ox/red).ferredoxin	-0.0820786	0.848962
Vitvi17g01505	hypothetical protein (AT5G07950 similarity)	1.1.5.2	PS.lightreaction.other electron carrier (ox/red).ferredoxin	-0.363536	0.306211
Vitvi04g01468	ferredoxin-NADP[+]-oxidoreductase 1 (AT5G66190 similarity)	1.1.5.3	PS.lightreaction.other electron carrier (ox/red).ferredoxin reductase	-1.143	0.000275915
Vitvi11g00302	Pyridine nucleotide-disulfide oxidoreductase family protein (AT4G32360 similarity)	1.1.5.3	PS.lightreaction.other electron carrier (ox/red).ferredoxin reductase	0.389311	0.054558
Vitvi18g01130	ferredoxin-NADP[+]-oxidoreductase 2 (AT1G20020 similarity)	1.1.5.3	PS.lightreaction.other electron carrier (ox/red).ferredoxin reductase	-1.52426	0.00019046
Vitvi01g00374	FAD/NAD(P)-binding oxidoreductase (AT1G15140 similarity)	1.1.5.4	PS.lightreaction.other electron carrier (ox/red).ferredoxin oxireductase	-0.735569	0.0159787
Vitvi06g01265	phytochromobilin:ferredoxin oxidoreductase%2C chloroplast / phytochromobilin synthase (HY2) (AT3G09150 similarity)	1.1.5.4	PS.lightreaction.other electron carrier (ox/red).ferredoxin oxireductase	0.00402314	0.994004
Vitvi01g00449	inorganic carbon transport protein-like protein (AT1G70760 similarity)	1.1.6	PS.lightreaction.NADH DH	-2.56868	1.74185e-05
Vitvi01g01984	chlororespiratory reduction 3	1.1.6	PS.lightreaction.NADH DH	-1.65167	0.0103923
Vitvi04g01693	NAD(P)H:plastoquinone dehydrogenase complex subunit O (AT1G74880 similarity)	1.1.6	PS.lightreaction.NADH DH	-1.66999	3.06276e-05
Vitvi06g00832	oxidoreductases%2C acting on NADH or NADPH%2C quinone or similar compound as acceptor (AT5G58260 similarity)	1.1.6	PS.lightreaction.NADH DH	-1.26802	0.000304629
Vitvi07g01506	endoribonuclease E-like protein (AT4G37920 similarity)	1.1.6	PS.lightreaction.NADH DH	-1.19408	0.000830719
Vitvi07g01525	endoribonuclease E-like protein (AT4G37920 similarity)	1.1.6	PS.lightreaction.NADH DH	-1.16862	0.209236
Vitvi18g00216	subunit NDH-M of NAD(P)H:plastoquinone dehydrogenase complex (AT4G37925 similarity)	1.1.6	PS.lightreaction.NADH DH	-3.20318	2.66814e-05
Vitvi18g00349	hypothetical protein (AT1G36320 similarity)	1.1.6	PS.lightreaction.NADH DH	-0.910232	0.00220521
Vitvi02g00572	Formyl transferase (AT4G17360 similarity)	1.2	PS.photorespiration	0.769055	0.0063723
Vitvi07g03141	2-phosphoglycolate phosphatase 1 (AT5G36700 similarity)	1.2.1	PS.photorespiration.phosphoglycolate phosphatase	-1.3332	0.00065863
Vitvi10g00223	2-phosphoglycolate phosphatase 2 (AT5G47760 similarity)	1.2.1	PS.photorespiration.phosphoglycolate phosphatase	0.148619	0.50037
Vitvi09g01499	Aldolase-type TIM barrel family protein (AT3G14130 similarity)	1.2.2	PS.photorespiration.glycolate oxydase	0.388916	0.187488
Vitvi09g01500	Aldolase-type TIM barrel family protein (AT3G14130 similarity)	1.2.2	PS.photorespiration.glycolate oxydase	1.07809	0.000119259
Vitvi10g00829	Aldolase-type TIM barrel family protein (AT3G14420 similarity)	1.2.2	PS.photorespiration.glycolate oxydase	-1.28218	0.00178941
Vitvi19g01352	Aldolase-type TIM barrel family protein (AT3G14420 similarity)	1.2.2	PS.photorespiration.glycolate oxydase	-1.39586	0.0024491
Vitvi04g00112	glycine decarboxylase P-protein 1 (AT4G33010 similarity)	1.2.4.1	PS.photorespiration.glycine cleavage.P subunit	-2.10059	7.20788e-05
Vitvi11g00186	glycine decarboxylase P-protein 2 (AT2G26080 similarity)	1.2.4.1	PS.photorespiration.glycine cleavage.P subunit	0.0264972	0.955032
Vitvi10g00078	Glycine cleavage T-protein family (AT1G11860 similarity)	1.2.4.2	PS.photorespiration.glycine cleavage.T subunit	-1.03137	0.00117564
Vitvi01g00157	Single hybrid motif superfamily protein (AT2G35120 similarity)	1.2.4.4	PS.photorespiration.glycine cleavage.H protein	1.1492	0.115522
Vitvi02g00680	Single hybrid motif superfamily protein (AT1G32470 similarity)	1.2.4.4	PS.photorespiration.glycine cleavage.H protein	-2.52479	9.98605e-06
Vitvi03g01231	Single hybrid motif superfamily protein (AT2G35120 similarity)	1.2.4.4	PS.photorespiration.glycine cleavage.H protein	0.0478295	0.913815
Vitvi04g00063	serine hydroxymethyltransferase 3 (AT4G32520 similarity)	1.2.5	PS.photorespiration.serine hydroxymethyltransferase	-0.173641	0.0874036
Vitvi07g01511	serine transhydroxymethyltransferase 1 (AT4G37930 similarity)	1.2.5	PS.photorespiration.serine hydroxymethyltransferase	-2.45084	0.128583
Vitvi07g02607	serine transhydroxymethyltransferase 1 (AT4G37930 similarity)	1.2.5	PS.photorespiration.serine hydroxymethyltransferase	-3.24891	0.0506912
Vitvi07g02608	serine transhydroxymethyltransferase 1 (AT4G37930 similarity)	1.2.5	PS.photorespiration.serine hydroxymethyltransferase	-1.5053	0.00015957
Vitvi07g02610	serine transhydroxymethyltransferase 1 (AT4G37930 similarity)	1.2.5	PS.photorespiration.serine hydroxymethyltransferase	-1.65878	0.0016573
Vitvi18g00560	serine hydroxymethyltransferase 2 (AT5G26780 similarity)	1.2.5	PS.photorespiration.serine hydroxymethyltransferase	1.09844	4.21093e-06
Vitvi02g00436	1.1.1.79//1.1.1.81 - Hydroxypyruvate reductase / D-glycerate dehydrogenase (1 of 3)	1.2.6	PS.photorespiration.hydroxypyruvate reductase	0.346281	0.374731
Vitvi02g00437	D-isomer specific 2-hydroxyacid dehydrogenase family protein (AT2G45630 similarity)	1.2.6	PS.photorespiration.hydroxypyruvate reductase	-0.274601	0.140867
Vitvi03g00154	hydroxypyruvate reductase (AT1G68010 similarity)	1.2.6	PS.photorespiration.hydroxypyruvate reductase	-0.947482	0.00411806
Vitvi09g00358	D-isomer specific 2-hydroxyacid dehydrogenase family protein (AT1G79870 similarity)	1.2.6	PS.photorespiration.hydroxypyruvate reductase	-0.150361	0.394509
Vitvi09g00439	P-loop containing nucleoside triphosphate hydrolases superfamily protein (AT1G80380 similarity)	1.2.7	PS.photorespiration.glycerate kinase	-1.25558	0.000350551
Vitvi18g02474	CP12 domain-containing protein 3 (AT1G76560 similarity)	1.3	PS.calvin cycle	-1.03502	0.000732852
Vitvi07g01982	ribulose-bisphosphate carboxylase (ATCG00490 similarity)	1.3.1	PS.calvin cycle.rubisco large subunit	-1.94896	0.0375116
Vitvi06g00337	ribose-5-phosphate isomerase 2 (AT2G01290 similarity)	1.3.10	PS.calvin cycle.Rib5P Isomerase	-1.0759	0.163544
Vitvi10g01098	NagB/RpiA/CoA transferase-like superfamily protein (AT5G44520 similarity)	1.3.10	PS.calvin cycle.Rib5P Isomerase	-1.76026	0.000826987
Vitvi14g00439	PTHR11934:SF0 - RIBOSE-5-PHOSPHATE ISOMERASE (1 of 1)	1.3.10	PS.calvin cycle.Rib5P Isomerase	-1.30267	0.00086348
Vitvi17g00629	D-ribulose-5-phosphate-3-epimerase (AT5G61410 similarity)	1.3.11	PS.calvin cycle.RPE	-1.19896	0.000471174
Vitvi02g00915	phosphoribulokinase (AT1G32060 similarity)	1.3.12	PS.calvin cycle.PRK	-1.78025	4.41604e-05
Vitvi01g00086	plastid transcriptionally active 14 (AT4G20130 similarity)	1.3.13	PS.calvin cycle.rubisco interacting	-1.1413	0.000428306
Vitvi01g01058	Rubisco methyltransferase family protein (AT1G14030 similarity)	1.3.13	PS.calvin cycle.rubisco interacting	-0.841483	0.00476085
Vitvi06g00513	rubisco activase (AT2G39730 similarity)	1.3.13	PS.calvin cycle.rubisco interacting	-1.83613	0.000437362
Vitvi08g01245	rubisco activase (AT2G39730 similarity)	1.3.13	PS.calvin cycle.rubisco interacting	-1.79798	0.00127509
Vitvi09g01238	P-loop containing nucleoside triphosphate hydrolases superfamily protein (AT1G73110 similarity)	1.3.13	PS.calvin cycle.rubisco interacting	-1.26626	0.000737415
Vitvi13g01994	rubisco activase (AT2G39730 similarity)	1.3.13	PS.calvin cycle.rubisco interacting	-2.54848	0.00367745
Vitvi17g00320	Ribulose bisphosphate carboxylase (small chain) family protein (AT5G38420 similarity)	1.3.2	PS.calvin cycle.rubisco small subunit	-1.66572	0.000109503
Vitvi08g00999	phosphoglycerate kinase 1 (AT3G12780 similarity)	1.3.3	PS.calvin cycle.phosphoglycerate kinase	-0.739737	0.104845
Vitvi19g01690	phosphoglycerate kinase (AT1G79550 similarity)	1.3.3	PS.calvin cycle.phosphoglycerate kinase	0.681787	0.00843252
Vitvi19g01692	Phosphoglycerate kinase family protein (AT1G56190 similarity)	1.3.3	PS.calvin cycle.phosphoglycerate kinase	-1.59073	0.000140927
Vitvi14g01424	glyceraldehyde 3-phosphate dehydrogenase A subunit 2 (AT1G12900 similarity)	1.3.4	PS.calvin cycle.GAP	-1.34924	0.00077739
Vitvi18g00068	glyceraldehyde-3-phosphate dehydrogenase B subunit (AT1G42970 similarity)	1.3.4	PS.calvin cycle.GAP	-1.01944	0.00185566
Vitvi03g00097	triosephosphate isomerase (AT2G21170 similarity)	1.3.5	PS.calvin cycle.TPI	-0.320863	0.114531
Vitvi06g00472	triosephosphate isomerase (AT3G55440 similarity)	1.3.5	PS.calvin cycle.TPI	0.171415	0.321803
Vitvi13g00288	triosephosphate isomerase (AT3G55440 similarity)	1.3.5	PS.calvin cycle.TPI	0.123074	0.571989
Vitvi01g00360	Aldolase superfamily protein (AT2G01140 similarity)	1.3.6	PS.calvin cycle.aldolase	1.09804	2.3326e-05
Vitvi03g00048	fructose-bisphosphate aldolase 2 (AT4G38970 similarity)	1.3.6	PS.calvin cycle.aldolase	-1.34665	0.00103224
Vitvi04g01421	fructose-bisphosphate aldolase 2 (AT4G38970 similarity)	1.3.6	PS.calvin cycle.aldolase	-1.65645	0.000570296
Vitvi08g01506	Aldolase superfamily protein (AT2G36460 similarity)	1.3.6	PS.calvin cycle.aldolase	1.04041	3.18972e-05
Vitvi19g00904	Aldolase superfamily protein (AT4G26530 similarity)	1.3.6	PS.calvin cycle.aldolase	-2.99412	2.59829e-05
Vitvi08g01301	high cyclic electron flow 1 (AT3G54050 similarity)	1.3.7	PS.calvin cycle.FBPase	-2.07848	0.000224033
Vitvi08g02231	high cyclic electron flow 1 (AT3G54050 similarity)	1.3.7	PS.calvin cycle.FBPase	-1.5277	0.000846277
Vitvi13g00628	Transketolase (AT3G60750 similarity)	1.3.8	PS.calvin cycle.transketolase	-0.739367	0.0441032
Vitvi15g00690	Transketolase (AT2G45290 similarity)	1.3.8	PS.calvin cycle.transketolase	-0.866874	0.35471
Vitvi16g00796	Transketolase (AT2G45290 similarity)	1.3.8	PS.calvin cycle.transketolase	-0.492048	0.108041
Vitvi13g00507	sedoheptulose-bisphosphatase (AT3G55800 similarity)	1.3.9	PS.calvin cycle.sedoheptulose bisphosphatase	-1.34424	0.00160315
Vitvi05g01193	sucrose phosphate synthase 3F (AT1G04920 similarity)	2.1.1.1	major CHO metabolism.synthesis.sucrose.SPS	-0.122735	0.768399
Vitvi11g00542	sucrose phosphate synthase 1F (AT5G20280 similarity)	2.1.1.1	major CHO metabolism.synthesis.sucrose.SPS	0.209015	0.377632
Vitvi18g02365	Sucrose-phosphate synthase family protein (AT4G10120 similarity)	2.1.1.1	major CHO metabolism.synthesis.sucrose.SPS	-1.36134	0.0405603
Vitvi08g00225	Sucrose-6F-phosphate phosphohydrolase family protein (AT2G35840 similarity)	2.1.1.2	major CHO metabolism.synthesis.sucrose.SPP	0.314227	0.138364
Vitvi12g01618	Sucrose-6F-phosphate phosphohydrolase family protein (AT2G35840 similarity)	2.1.1.2	major CHO metabolism.synthesis.sucrose.SPP	0.601486	0.0081474
Vitvi18g01657	Inositol monophosphatase family protein (AT1G43670 similarity)	2.1.1.3	major CHO metabolism.synthesis.sucrose.FBPase	-1.75507	0.000334923
Vitvi04g01657	plant glycogenin-like starch initiation protein 1 (AT3G18660 similarity)	2.1.2	major CHO metabolism.synthesis.starch	0.598061	0.632622
Vitvi14g00608	plant glycogenin-like starch initiation protein 6 (AT5G18480 similarity)	2.1.2	major CHO metabolism.synthesis.starch	0.0751686	0.643072
Vitvi18g01242	2.4.1.186 - Glycogenin glucosyltransferase / Priming glucosyltransferase (1 of 2)	2.1.2	major CHO metabolism.synthesis.starch	0.391775	0.0245634
Vitvi18g02681	plant glycogenin-like starch initiation protein 3 (AT4G33330 similarity)	2.1.2	major CHO metabolism.synthesis.starch	-2.28321	0.114718
Vitvi03g00304	Glucose-1-phosphate adenylyltransferase family protein (AT4G39210 similarity)	2.1.2.1	major CHO metabolism.synthesis.starch.AGPase	3.66221	2.27199e-05
Vitvi05g00442	ADP glucose pyrophosphorylase large subunit 1 (AT5G19220 similarity)	2.1.2.1	major CHO metabolism.synthesis.starch.AGPase	-2.41966	0.000153949
Vitvi07g00544	ADPGLC-PPase large subunit (AT1G27680 similarity)	2.1.2.1	major CHO metabolism.synthesis.starch.AGPase	-0.148982	0.39846
Vitvi12g00770	ADP glucose pyrophosphorylase 1 (AT5G48300 similarity)	2.1.2.1	major CHO metabolism.synthesis.starch.AGPase	0.293342	0.204846
Vitvi14g01873	ADP-glucose pyrophosphorylase family protein (AT1G74910 similarity)	2.1.2.1	major CHO metabolism.synthesis.starch.AGPase	0.199835	0.191057
Vitvi17g00738	ADP-glucose pyrophosphorylase family protein (AT1G74910 similarity)	2.1.2.1	major CHO metabolism.synthesis.starch.AGPase	-0.267326	0.097575
Vitvi18g02758	ADPGLC-PPase large subunit (AT1G27680 similarity)	2.1.2.1	major CHO metabolism.synthesis.starch.AGPase	1.25193	0.00220159
Vitvi02g00250	UDP-Glycosyltransferase superfamily protein (AT1G32900 similarity)	2.1.2.2	major CHO metabolism.synthesis.starch.starch synthase	1.45656	0.001294
Vitvi10g00094	starch synthase 3 (AT1G11720 similarity)	2.1.2.2	major CHO metabolism.synthesis.starch.starch synthase	0.609063	0.0300663
Vitvi10g00739	starch synthase 4 (AT4G18240 similarity)	2.1.2.2	major CHO metabolism.synthesis.starch.starch synthase	-1.11634	0.00811676
Vitvi10g02394	starch synthase 3 (AT1G11720 similarity)	2.1.2.2	major CHO metabolism.synthesis.starch.starch synthase	0.581831	0.242302
Vitvi11g00903	starch synthase 4 (AT4G18240 similarity)	2.1.2.2	major CHO metabolism.synthesis.starch.starch synthase	-0.506356	0.0193277
Vitvi14g01968	starch synthase 2 (AT3G01180 similarity)	2.1.2.2	major CHO metabolism.synthesis.starch.starch synthase	0.541117	0.0170319
Vitvi15g00885	UDP-Glycosyltransferase superfamily protein (AT1G32900 similarity)	2.1.2.2	major CHO metabolism.synthesis.starch.starch synthase	-1.76158	0.209531
Vitvi16g01405	Glycogen/starch synthases%2C ADP-glucose type (AT5G24300 similarity)	2.1.2.2	major CHO metabolism.synthesis.starch.starch synthase	-0.661601	0.0133017
Vitvi08g01497	starch branching enzyme 2.2 (AT5G03650 similarity)	2.1.2.3	major CHO metabolism.synthesis.starch.starch branching	0.0283854	0.937187
Vitvi18g00111	starch branching enzyme 2.2 (AT5G03650 similarity)	2.1.2.3	major CHO metabolism.synthesis.starch.starch branching	0.714961	3.03472e-05
Vitvi19g00538	Alpha amylase family protein (AT3G20440 similarity)	2.1.2.3	major CHO metabolism.synthesis.starch.starch branching	-0.469452	0.12111
Vitvi07g00167	PTHR10357:SF115 - ISOAMYLASE 2, CHLOROPLASTIC (1 of 1)	2.1.2.4	major CHO metabolism.synthesis.starch.debranching	-0.13447	0.482533
Vitvi18g00454	isoamylase 3 (AT4G09020 similarity)	2.1.2.4	major CHO metabolism.synthesis.starch.debranching	0.312778	0.123411
Vitvi08g01815	putative galactose-1-phosphate uridyltransferase (AT5G18200 similarity)	2.1.2.60	major CHO metabolism.synthesis.starch.ADP Glucose Phosphorylase	0.49106	0.00515695
Vitvi01g00025	PTHR10584:SF155 - FRUCTOKINASE-LIKE 2 (1 of 1)	2.2.1.1	major CHO metabolism.degradation.sucrose.fructokinase	-0.384355	0.132247
Vitvi05g01516	pfkB-like carbohydrate kinase family protein (AT3G59480 similarity)	2.2.1.1	major CHO metabolism.degradation.sucrose.fructokinase	0.642266	0.0191642
Vitvi08g01307	fructokinase-like 1 (AT3G54090 similarity)	2.2.1.1	major CHO metabolism.degradation.sucrose.fructokinase	-1.76527	7.14303e-07
Vitvi14g00950	pfkB-like carbohydrate kinase family protein (AT1G66430 similarity)	2.2.1.1	major CHO metabolism.degradation.sucrose.fructokinase	-0.254512	0.276901
Vitvi15g00775	pfkB-like carbohydrate kinase family protein (AT5G51830 similarity)	2.2.1.1	major CHO metabolism.degradation.sucrose.fructokinase	0.9907	0.0367316
Vitvi16g00895	pfkB-like carbohydrate kinase family protein (AT5G51830 similarity)	2.2.1.1	major CHO metabolism.degradation.sucrose.fructokinase	0.18546	0.177991
Vitvi18g02417	pfkB-like carbohydrate kinase family protein (AT4G10260 similarity)	2.2.1.1	major CHO metabolism.degradation.sucrose.fructokinase	-0.0557413	0.957694
Vitvi02g00512	Glycosyl hydrolases family 32 protein (AT1G12240 similarity)	2.2.1.3	major CHO metabolism.degradation.sucrose.invertases	2.08442	0.000737634
Vitvi02g01845	Glycosyl hydrolases family 32 protein (AT1G12240 similarity)	2.2.1.3	major CHO metabolism.degradation.sucrose.invertases	1.90467	0.00110704
Vitvi04g00094	Glycosyl hydrolases family 32 protein (AT3G13790 similarity)	2.2.1.3	major CHO metabolism.degradation.sucrose.invertases	1.94007	0.0744319
Vitvi09g00193	Glycosyl hydrolases family 32 protein (AT3G13790 similarity)	2.2.1.3	major CHO metabolism.degradation.sucrose.invertases	1.38817	0.0008937
Vitvi03g00088	Plant neutral invertase family protein (AT4G34860 similarity)	2.2.1.3.1	major CHO metabolism.degradation.sucrose.invertases.neutral	1.84609	9.60557e-05
Vitvi05g00164	Plant neutral invertase family protein (AT3G06500 similarity)	2.2.1.3.1	major CHO metabolism.degradation.sucrose.invertases.neutral	-0.794954	0.0629551
Vitvi06g01427	alkaline/neutral invertase (AT5G22510 similarity)	2.2.1.3.1	major CHO metabolism.degradation.sucrose.invertases.neutral	-0.361795	0.110827
Vitvi13g00792	alkaline/neutral invertase (AT5G22510 similarity)	2.2.1.3.1	major CHO metabolism.degradation.sucrose.invertases.neutral	-0.957287	0.000566573
Vitvi14g00070	Plant neutral invertase family protein (AT1G56560 similarity)	2.2.1.3.1	major CHO metabolism.degradation.sucrose.invertases.neutral	-1.25446	0.000858081
Vitvi18g01682	cytosolic invertase 2 (AT4G09510 similarity)	2.2.1.3.1	major CHO metabolism.degradation.sucrose.invertases.neutral	-0.355085	0.0819449
Vitvi06g01272	hexokinase-like 1 (AT1G50460 similarity)	2.2.1.4	major CHO metabolism.degradation.sucrose.hexokinase	-1.20629	0.0380456
Vitvi11g00260	hexokinase 1 (AT4G29130 similarity)	2.2.1.4	major CHO metabolism.degradation.sucrose.hexokinase	-0.241226	0.147545
Vitvi18g01114	hexokinase 3 (AT1G47840 similarity)	2.2.1.4	major CHO metabolism.degradation.sucrose.hexokinase	-0.806871	0.0196565
Vitvi04g00831	sucrose synthase 6 (AT1G73370 similarity)	2.2.1.5	major CHO metabolism.degradation.sucrose.Susy	2.19993	0.0038779
Vitvi07g00353	sucrose synthase 3 (AT4G02280 similarity)	2.2.1.5	major CHO metabolism.degradation.sucrose.Susy	1.09758	0.000285954
Vitvi11g00030	sucrose synthase 4 (AT3G43190 similarity)	2.2.1.5	major CHO metabolism.degradation.sucrose.Susy	0.965896	0.00542979
Vitvi17g01221	sucrose synthase 6 (AT1G73370 similarity)	2.2.1.5	major CHO metabolism.degradation.sucrose.Susy	2.77123	0.00435134
Vitvi14g01692	Sucrase/ferredoxin-like family protein (AT5G40510 similarity)	2.2.1.99	major CHO metabolism.degradation.sucrose.misc	0.174469	0.197532
Vitvi19g00704	Sucrase/ferredoxin-like family protein (AT4G26620 similarity)	2.2.1.99	major CHO metabolism.degradation.sucrose.misc	0.0362198	0.834699
Vitvi01g00932	alpha-amylase-like 3 (AT1G69830 similarity)	2.2.2.1.1	major CHO metabolism.degradation.starch.starch cleavage.alpha amylase	-0.40751	0.153527
Vitvi03g00500	PF00847//PF07821 - AP2 domain (AP2) // Alpha-amylase C-terminal beta-sheet domain (Alpha-amyl_C2) (1 of 1)	2.2.2.1.1	major CHO metabolism.degradation.starch.starch cleavage.alpha amylase	-0.388227	0.793867
Vitvi03g01571	alpha-amylase-like protein (AT4G25000 similarity)	2.2.2.1.1	major CHO metabolism.degradation.starch.starch cleavage.alpha amylase	0.379539	0.468739
Vitvi03g01572	alpha-amylase-like protein (AT4G25000 similarity)	2.2.2.1.1	major CHO metabolism.degradation.starch.starch cleavage.alpha amylase	1.40604	0.000487492
Vitvi14g01406	PTHR10357//PTHR10357:SF157 - ALPHA-AMYLASE // SUBFAMILY NOT NAMED (1 of 1)	2.2.2.1.1	major CHO metabolism.degradation.starch.starch cleavage.alpha amylase	-0.281643	0.286413
Vitvi18g00144	alpha-amylase-like 2 (AT1G76130 similarity)	2.2.2.1.1	major CHO metabolism.degradation.starch.starch cleavage.alpha amylase	1.03186	0.00838194
Vitvi02g00184	beta-amylase 1 (AT3G23920 similarity)	2.2.2.1.2	major CHO metabolism.degradation.starch.starch cleavage.beta amylase	-0.461684	0.016928
Vitvi02g00605	chloroplast beta-amylase (AT4G17090 similarity)	2.2.2.1.2	major CHO metabolism.degradation.starch.starch cleavage.beta amylase	-0.396332	0.562521
Vitvi02g01232	beta-amylase 2 (AT5G45300 similarity)	2.2.2.1.2	major CHO metabolism.degradation.starch.starch cleavage.beta amylase	0.0849297	0.645645
Vitvi05g00357	beta-amylase 3 (AT5G18670 similarity)	2.2.2.1.2	major CHO metabolism.degradation.starch.starch cleavage.beta amylase	-0.877807	0.000566573
Vitvi12g00558	beta-amylase 5 (AT4G15210 similarity)	2.2.2.1.2	major CHO metabolism.degradation.starch.starch cleavage.beta amylase	-0.925348	0.00133807
Vitvi15g01127	beta-amylase 2 (AT4G00490 similarity)	2.2.2.1.2	major CHO metabolism.degradation.starch.starch cleavage.beta amylase	-0.663242	0.00148393
Vitvi15g01128	beta-amylase 7 (AT2G45880 similarity)	2.2.2.1.2	major CHO metabolism.degradation.starch.starch cleavage.beta amylase	-0.128159	0.610316
Vitvi19g00678	beta-amylase 4 (AT5G55700 similarity)	2.2.2.1.2	major CHO metabolism.degradation.starch.starch cleavage.beta amylase	-0.276337	0.223631
Vitvi19g02064	beta-amylase 4 (AT5G55700 similarity)	2.2.2.1.2	major CHO metabolism.degradation.starch.starch cleavage.beta amylase	0.821458	0.336942
Vitvi13g01242	dual specificity protein phosphatase (DsPTP1) family protein (AT3G52180 similarity)	2.2.2.10	major CHO metabolism.degradation.starch.laforin like phosphoglucan phosphatase (SEX4)	-0.269676	0.399677
Vitvi01g00064	Glycosyl transferase%2C family 35 (AT3G29320 similarity)	2.2.2.2	major CHO metabolism.degradation.starch.starch phosphorylase	-2.31331	0.0135328
Vitvi06g00583	alpha-glucan phosphorylase 2 (AT3G46970 similarity)	2.2.2.2	major CHO metabolism.degradation.starch.starch phosphorylase	-0.22646	0.543132
Vitvi10g00494	alpha-glucan phosphorylase 2 (AT3G46970 similarity)	2.2.2.2	major CHO metabolism.degradation.starch.starch phosphorylase	0.592903	0.0261028
Vitvi14g02032	Glycosyl transferase%2C family 35 (AT3G29320 similarity)	2.2.2.2	major CHO metabolism.degradation.starch.starch phosphorylase	2.19082	2.47814e-07
Vitvi01g00681	Pyruvate phosphate dikinase%2C PEP/pyruvate binding domain-containing protein (AT1G10760 similarity)	2.2.2.3	major CHO metabolism.degradation.starch.glucan water dikinase	-0.132598	0.54588
Vitvi05g01324	chloroplastidic phosphoglucan%2C water dikinase (ATGWD3) (AT5G26570 similarity)	2.2.2.3	major CHO metabolism.degradation.starch.glucan water dikinase	-0.113114	0.505456
Vitvi07g01830	disproportionating enzyme (AT5G64860 similarity)	2.2.2.4	major CHO metabolism.degradation.starch.D enzyme	0.19822	0.501171
Vitvi08g00930	disproportionating enzyme 2 (AT2G40840 similarity)	2.2.2.4	major CHO metabolism.degradation.starch.D enzyme	-0.630479	0.0294761
Vitvi08g01353	Carbohydrate-binding-like fold (AT5G01260 similarity)	2.2.2.4	major CHO metabolism.degradation.starch.D enzyme	0.567802	0.0996494
Vitvi01g00052	Glucose-6-phosphate/phosphate translocator-like protein (AT5G46110 similarity)	2.2.2.6	major CHO metabolism.degradation.starch.transporter	-0.723112	0.137654
Vitvi01g00053	Glucose-6-phosphate/phosphate translocator-like protein (AT5G46110 similarity)	2.2.2.6	major CHO metabolism.degradation.starch.transporter	-0.436603	0.401102
Vitvi10g00499	Glucose-6-phosphate/phosphate translocator-like protein (AT5G46110 similarity)	2.2.2.6	major CHO metabolism.degradation.starch.transporter	-0.801353	0.00752707
Vitvi16g00033	root cap 1 (RCP1) (AT5G17520 similarity)	2.2.2.6	major CHO metabolism.degradation.starch.transporter	-0.35468	0.102458
Vitvi13g00692	limit dextrinase (AT5G04360 similarity)	2.2.2.9	major CHO metabolism.degradation.starch.limit dextrinase/pullulanase	-0.428105	0.148165
Vitvi01g00714	galactinol synthase 4 (AT1G60470 similarity)	3.1.1.1	minor CHO metabolism.raffinose family.galactinol synthases.known	0.0711626	0.896305
Vitvi05g00170	galactinol synthase 2 (AT1G56600 similarity)	3.1.1.1	minor CHO metabolism.raffinose family.galactinol synthases.known	0.443996	0.4021
Vitvi05g00204	galactinol synthase 2 (AT1G56600 similarity)	3.1.1.1	minor CHO metabolism.raffinose family.galactinol synthases.known	4.82914	6.849e-05
Vitvi07g00457	galactinol synthase 1 (AT2G47180 similarity)	3.1.1.1	minor CHO metabolism.raffinose family.galactinol synthases.known	1.70938	0.107059
Vitvi07g02242	galactinol synthase 1 (AT2G47180 similarity)	3.1.1.1	minor CHO metabolism.raffinose family.galactinol synthases.known	1.63583	0.179137
Vitvi14g00063	galactinol synthase 2 (AT1G56600 similarity)	3.1.1.1	minor CHO metabolism.raffinose family.galactinol synthases.known	-3.0922	0.000264046
Vitvi14g00065	galactinol synthase 2 (AT1G56600 similarity)	3.1.1.1	minor CHO metabolism.raffinose family.galactinol synthases.known	-3.33479	9.25756e-05
Vitvi14g02461	galactinol synthase 1 (AT2G47180 similarity)	3.1.1.1	minor CHO metabolism.raffinose family.galactinol synthases.known	-3.97717	0.00022005
Vitvi00g01259	seed imbibition 2 (AT3G57520 similarity)	3.1.2.2	minor CHO metabolism.raffinose family.raffinose synthases.putative	-1.81862	0.0751541
Vitvi05g00139	stachyose synthase (AT4G01970 similarity)	3.1.2.2	minor CHO metabolism.raffinose family.raffinose synthases.putative	-1.83045	0.0358417
Vitvi07g00431	Raffinose synthase family protein (AT5G40390 similarity)	3.1.2.2	minor CHO metabolism.raffinose family.raffinose synthases.putative	-3.06123	2.47814e-07
Vitvi08g01890	seed imbibition 2 (AT3G57520 similarity)	3.1.2.2	minor CHO metabolism.raffinose family.raffinose synthases.putative	1.93658	0.000125555
Vitvi10g02295	seed imbibition 2 (AT3G57520 similarity)	3.1.2.2	minor CHO metabolism.raffinose family.raffinose synthases.putative	-1.38323	0.00399568
Vitvi11g00513	Raffinose synthase family protein (AT5G20250 similarity)	3.1.2.2	minor CHO metabolism.raffinose family.raffinose synthases.putative	1.36636	7.84429e-05
Vitvi14g01717	Raffinose synthase family protein (AT5G40390 similarity)	3.1.2.2	minor CHO metabolism.raffinose family.raffinose synthases.putative	-1.46934	0.00179028
Vitvi17g00885	Raffinose synthase family protein (AT5G40390 similarity)	3.1.2.2	minor CHO metabolism.raffinose family.raffinose synthases.putative	0.90113	0.215922
Vitvi17g00957	seed imbibition 2 (AT3G57520 similarity)	3.1.2.2	minor CHO metabolism.raffinose family.raffinose synthases.putative	-0.157836	0.489474
Vitvi10g00674	PTHR10788:SF6 - BCDNA.GH08860 (1 of 3)	3.2.1	minor CHO metabolism.trehalose.TPS	1.73257	0.00506701
Vitvi19g00026	trehalose-6-phosphate synthase (AT1G78580 similarity)	3.2.1	minor CHO metabolism.trehalose.TPS	-1.06612	0.00419366
Vitvi07g01365	Haloacid dehalogenase-like hydrolase (HAD) superfamily protein (AT5G65140 similarity)	3.2.2	minor CHO metabolism.trehalose.TPP	-1.15412	0.0253613
Vitvi16g00712	Haloacid dehalogenase-like hydrolase (HAD) superfamily protein (AT5G51460 similarity)	3.2.2	minor CHO metabolism.trehalose.TPP	-3.0146	8.13301e-05
Vitvi18g00384	Haloacid dehalogenase-like hydrolase (HAD) superfamily protein (AT5G65140 similarity)	3.2.2	minor CHO metabolism.trehalose.TPP	-1.12951	0.257554
Vitvi01g00509	UDP-Glycosyltransferase / trehalose-phosphatase family protein (AT1G68020 similarity)	3.2.3	minor CHO metabolism.trehalose.potential TPS/TPP	-0.0118017	0.971422
Vitvi01g00793	PTHR10788:SF14 - ALPHA,ALPHA-TREHALOSE-PHOSPHATE SYNTHASE [UDP-FORMING] 10-RELATED (1 of 2)	3.2.3	minor CHO metabolism.trehalose.potential TPS/TPP	0.248935	0.491074
Vitvi02g00729	trehalose phosphatase/synthase 5 (AT4G17770 similarity)	3.2.3	minor CHO metabolism.trehalose.potential TPS/TPP	1.24059	8.13301e-05
Vitvi10g00625	trehalose-phosphatase/synthase 7 (AT1G06410 similarity)	3.2.3	minor CHO metabolism.trehalose.potential TPS/TPP	0.0258657	0.947397
Vitvi12g00146	trehalose-phosphatase/synthase 7 (AT1G06410 similarity)	3.2.3	minor CHO metabolism.trehalose.potential TPS/TPP	0.371694	0.685882
Vitvi17g00778	trehalose phosphate synthase (AT1G60140 similarity)	3.2.3	minor CHO metabolism.trehalose.potential TPS/TPP	-0.268463	0.666252
Vitvi02g00191	trehalase 1 (AT4G24040 similarity)	3.2.4	minor CHO metabolism.trehalose.trehalase	0.311875	0.115498
Vitvi11g01277	FGGY family of carbohydrate kinase (AT4G30310 similarity)	3.3	minor CHO metabolism.sugar alcohols	0.0547866	0.794474
Vitvi16g00929	GroES-like zinc-binding alcohol dehydrogenase family protein (AT5G51970 similarity)	3.3	minor CHO metabolism.sugar alcohols	0.246367	0.153353
Vitvi16g01858	GroES-like zinc-binding alcohol dehydrogenase family protein (AT5G51970 similarity)	3.3	minor CHO metabolism.sugar alcohols	-0.132446	0.513917
Vitvi17g00279	inositol polyphosphate kinase 2 beta (AT5G61760 similarity)	3.4.2	minor CHO metabolism.myo-inositol.InsP kinases	-0.118486	0.545743
Vitvi18g00994	inositol-pentakisphosphate 2-kinase 1 (AT5G42810 similarity)	3.4.2	minor CHO metabolism.myo-inositol.InsP kinases	-0.80942	0.000252289
Vitvi07g01777	myo-inositol-1-phosphate synthase 2 (AT2G22240 similarity)	3.4.3	minor CHO metabolism.myo-inositol.InsP synthases	-0.545749	0.186083
Vitvi09g00246	myo-inositol oxygenase 1 (AT1G14520 similarity)	3.4.4	minor CHO metabolism.myo-inositol.myo-inositol oxygenases	5.11779	0.000268977
Vitvi11g00231	myo-inositol oxygenase 4 (AT4G26260 similarity)	3.4.4	minor CHO metabolism.myo-inositol.myo-inositol oxygenases	4.09071	0.0565095
Vitvi01g00140	myo-inositol monophosphatase like 1 (AT1G31190 similarity)	3.4.5	minor CHO metabolism.myo-inositol.inositol phosphatase	-1.14332	0.000598934
Vitvi03g00287	inositol monophosphatase family protein (AT4G39120 similarity)	3.4.5	minor CHO metabolism.myo-inositol.inositol phosphatase	-0.560992	0.0109786
Vitvi01g01440	NAD(P)-linked oxidoreductase superfamily protein (AT2G37790 similarity)	3.5	minor CHO metabolism.others	0.002613	0.992373
Vitvi02g00090	Galactose mutarotase-like superfamily protein (AT4G23730 similarity)	3.5	minor CHO metabolism.others	1.15649	0.146068
Vitvi03g00056	NAD(P)-linked oxidoreductase superfamily protein (AT2G21250 similarity)	3.5	minor CHO metabolism.others	-0.0376126	0.833509
Vitvi03g00063	pfkB-like carbohydrate kinase family protein (AT1G49350 similarity)	3.5	minor CHO metabolism.others	-0.228989	0.417646
Vitvi03g00361	LOW protein: PPR containing-like protein (AT3G18840 similarity)	3.5	minor CHO metabolism.others	-0.029892	0.966449
Vitvi04g00117	conserved oligomeric Golgi complex component-related / COG complex component-like protein (AT5G11980 similarity)	3.5	minor CHO metabolism.others	0.24426	0.122024
Vitvi04g01318	Galactose mutarotase-like superfamily protein (AT5G66530 similarity)	3.5	minor CHO metabolism.others	-0.59474	0.188486
Vitvi05g00436	pfkB-like carbohydrate kinase family protein (AT5G19150 similarity)	3.5	minor CHO metabolism.others	0.143037	0.477301
Vitvi05g00752	NAD(P)-linked oxidoreductase superfamily protein (AT1G04420 similarity)	3.5	minor CHO metabolism.others	-1.61697	3.14708e-05
Vitvi06g00640	pfkB-like carbohydrate kinase family protein (AT5G58730 similarity)	3.5	minor CHO metabolism.others	1.12805	0.00422907
Vitvi06g01444	NAD(P)-linked oxidoreductase superfamily protein (AT2G27680 similarity)	3.5	minor CHO metabolism.others	-1.05182	0.00420285
Vitvi07g00016	pfkB-like carbohydrate kinase family protein (AT1G06730 similarity)	3.5	minor CHO metabolism.others	0.151851	0.511735
Vitvi07g00721	pfkB-like carbohydrate kinase family protein (AT4G28706 similarity)	3.5	minor CHO metabolism.others	-0.621786	0.0166231
Vitvi08g01259	NAD(P)-linked oxidoreductase superfamily protein (AT2G37770 similarity)	3.5	minor CHO metabolism.others	1.00203	0.0227707
Vitvi08g01260	NAD(P)-linked oxidoreductase superfamily protein (AT2G37770 similarity)	3.5	minor CHO metabolism.others	-0.402365	0.263664
Vitvi08g01536	KDO transferase A (AT5G03770 similarity)	3.5	minor CHO metabolism.others	0.566262	0.0141839
Vitvi08g02209	NAD(P)-linked oxidoreductase superfamily protein (AT2G37770 similarity)	3.5	minor CHO metabolism.others	0.472585	0.0403211
Vitvi08g02210	NAD(P)-linked oxidoreductase superfamily protein (AT2G37770 similarity)	3.5	minor CHO metabolism.others	-0.27221	0.487748
Vitvi11g01211	Galactose mutarotase-like superfamily protein (AT5G57330 similarity)	3.5	minor CHO metabolism.others	0.125357	0.351861
Vitvi12g00095	NAD(P)-linked oxidoreductase superfamily protein (AT1G06690 similarity)	3.5	minor CHO metabolism.others	-2.23737	4.46931e-06
Vitvi12g00291	haloacid dehalogenase-like hydrolase family protein (AT5G53850 similarity)	3.5	minor CHO metabolism.others	0.585893	0.212793
Vitvi14g01684	aldose 1-epimerase family protein (AT5G14500 similarity)	3.5	minor CHO metabolism.others	0.167556	0.598852
Vitvi14g01911	Galactose mutarotase-like superfamily protein (AT5G15140 similarity)	3.5	minor CHO metabolism.others	0.989543	0.0147482
Vitvi14g01916	PF00069//PF01263//PF13855 - Protein kinase domain (Pkinase) // Aldose 1-epimerase (Aldose_epim) // Leucine rich repeat (LRR_8) (1 of 1)	3.5	minor CHO metabolism.others	1.29797	8.48355e-05
Vitvi14g03069	PF00069//PF01263//PF13855 - Protein kinase domain (Pkinase) // Aldose 1-epimerase (Aldose_epim) // Leucine rich repeat (LRR_8) (1 of 1)	3.5	minor CHO metabolism.others	-0.831258	0.134837
Vitvi15g01026	Galactose mutarotase-like superfamily protein (AT3G61610 similarity)	3.5	minor CHO metabolism.others	-1.73071	2.36176e-06
Vitvi16g00086	pfkB-like carbohydrate kinase family protein (AT4G27600 similarity)	3.5	minor CHO metabolism.others	-1.37842	0.000198659
Vitvi16g01000	Sugar isomerase (SIS) family protein (AT5G52190 similarity)	3.5	minor CHO metabolism.others	-0.586901	0.022284
Vitvi16g01363	NAD(P)-linked oxidoreductase superfamily protein (AT5G53580 similarity)	3.5	minor CHO metabolism.others	-1.86592	0.000149305
Vitvi17g00192	Galactose mutarotase-like superfamily protein (AT3G17940 similarity)	3.5	minor CHO metabolism.others	0.902183	0.00257062
Vitvi17g00565	Galactose mutarotase-like superfamily protein (AT3G47800 similarity)	3.5	minor CHO metabolism.others	2.45607	0.0926718
Vitvi18g02757	pfkB-like carbohydrate kinase family protein (AT1G19600 similarity)	3.5	minor CHO metabolism.others	-0.0485341	0.827504
Vitvi19g00016	pfkB-like carbohydrate kinase family protein (AT1G17160 similarity)	3.5	minor CHO metabolism.others	-0.237421	0.210227
Vitvi19g00208	haloacid dehalogenase-like hydrolase family protein (AT5G53850 similarity)	3.5	minor CHO metabolism.others	0.391072	0.0103591
Vitvi11g01300	xylose isomerase family protein (AT5G57655 similarity)	3.5.1	minor CHO metabolism.others.xylose isomerase	0.363764	0.0553767
Vitvi04g01689	callose synthase 5 (AT2G13680 similarity)	3.6	minor CHO metabolism.callose	0.595045	0.0382307
Vitvi06g00121	glucan synthase-like 12 (AT5G13000 similarity)	3.6	minor CHO metabolism.callose	0.792818	0.00817312
Vitvi10g00462	PTHR12741:SF23 - CALLOSE SYNTHASE 11 (1 of 1)	3.6	minor CHO metabolism.callose	0.336078	0.199019
Vitvi12g00056	glucan synthase-like 7 (AT1G06490 similarity)	3.6	minor CHO metabolism.callose	1.29555	0.0110559
Vitvi12g00307	PTHR12741:SF14 - CALLOSE SYNTHASE 12 (1 of 1)	3.6	minor CHO metabolism.callose	-0.162152	0.622956
Vitvi13g01828	glucan synthase-like 12 (AT5G13000 similarity)	3.6	minor CHO metabolism.callose	0.627403	0.00502099
Vitvi19g01281	glucan synthase-like 4 (AT3G14570 similarity)	3.6	minor CHO metabolism.callose	2.67288	0.000774911
Vitvi03g00029	xylulose kinase-1 (AT2G21370 similarity)	3.7	minor CHO metabolism.sugar kinases	-1.18222	0.000710189
Vitvi18g00591	xylulose kinase-2 (AT5G49650 similarity)	3.7	minor CHO metabolism.sugar kinases	-0.793136	0.00165814
Vitvi05g00149	Mevalonate/galactokinase family protein (AT3G06580 similarity)	3.8.1	minor CHO metabolism.galactose.galactokinases	0.490724	0.0379978
Vitvi10g00436	alpha-galactosidase 2 (AT5G08370 similarity)	3.8.2	minor CHO metabolism.galactose.alpha-galactosidases	-5.74784	0.00506311
Vitvi10g02085	alpha-galactosidase 1 (AT5G08380 similarity)	3.8.2	minor CHO metabolism.galactose.alpha-galactosidases	1.12308	0.00897563
Vitvi13g00157	Melibiase family protein (AT3G56310 similarity)	3.8.2	minor CHO metabolism.galactose.alpha-galactosidases	1.17961	1.62347e-05
Vitvi04g01633	UDP-glucose pyrophosphorylase 2 (AT5G17310 similarity)	4.1.1	glycolysis.cytosolic branch.UGPase	0.905104	0.00114303
Vitvi02g00015	Phosphoglycerate mutase family protein (AT3G05170 similarity)	4.1.12	glycolysis.cytosolic branch.phosphoglycerate mutase	-2.36923	0.00828468
Vitvi08g00018	Phosphoglycerate mutase%2C 2%2C3-bisphosphoglycerate-independent (AT3G08590 similarity)	4.1.12	glycolysis.cytosolic branch.phosphoglycerate mutase	0.278604	0.134826
Vitvi14g00300	PTHR23029:SF46 - PHOSPHOGLYCERATE MUTASE FAMILY PROTEIN (1 of 1)	4.1.12	glycolysis.cytosolic branch.phosphoglycerate mutase	0.115197	0.638474
Vitvi17g00059	Cofactor-independent phosphoglycerate mutase (AT3G30841 similarity)	4.1.12	glycolysis.cytosolic branch.phosphoglycerate mutase	0.222802	0.0487062
Vitvi18g00566	Phosphoglycerate mutase family protein (AT1G58280 similarity)	4.1.12	glycolysis.cytosolic branch.phosphoglycerate mutase	-0.71056	0.0158359
Vitvi06g00574	cytosolic enolase (AT2G29560 similarity)	4.1.13	glycolysis.cytosolic branch.enolase	0.183964	0.365656
Vitvi08g01520	Enolase (AT2G36530 similarity)	4.1.13	glycolysis.cytosolic branch.enolase	0.440334	0.00743721
Vitvi16g00831	Enolase (AT2G36530 similarity)	4.1.13	glycolysis.cytosolic branch.enolase	2.02846	7.96564e-06
Vitvi17g00413	enolase 1 (AT1G74030 similarity)	4.1.13	glycolysis.cytosolic branch.enolase	1.52603	1.05639e-05
Vitvi06g00021	Pyruvate kinase family protein (AT5G56350 similarity)	4.1.14	glycolysis.cytosolic branch.pyruvate kinase (PK)	1.19809	0.00295364
Vitvi08g00017	Pyruvate kinase family protein (AT5G63680 similarity)	4.1.14	glycolysis.cytosolic branch.pyruvate kinase (PK)	-0.0266553	0.8779
Vitvi08g01539	Pyruvate kinase family protein (AT3G52990 similarity)	4.1.14	glycolysis.cytosolic branch.pyruvate kinase (PK)	0.408711	0.00839814
Vitvi08g01664	Pyruvate kinase family protein (AT3G52990 similarity)	4.1.14	glycolysis.cytosolic branch.pyruvate kinase (PK)	1.09612	0.000301801
Vitvi08g01836	Pyruvate kinase family protein (AT5G56350 similarity)	4.1.14	glycolysis.cytosolic branch.pyruvate kinase (PK)	-1.30701	0.0114437
Vitvi10g01568	Pyruvate kinase family protein (AT5G08570 similarity)	4.1.14	glycolysis.cytosolic branch.pyruvate kinase (PK)	0.500674	0.0498569
Vitvi13g00723	Pyruvate kinase family protein (AT3G52990 similarity)	4.1.14	glycolysis.cytosolic branch.pyruvate kinase (PK)	0.736884	0.0572681
Vitvi16g01232	PTHR11817:SF28 - PLASTIDIAL PYRUVATE KINASE 4, CHLOROPLASTIC (1 of 1)	4.1.14	glycolysis.cytosolic branch.pyruvate kinase (PK)	1.1377	0.00751962
Vitvi01g00214	phosphoenolpyruvate carboxylase 4 (AT1G68750 similarity)	4.1.15	glycolysis.cytosolic branch.phospho-enol-pyruvate carboxylase (PEPC)	0.0517371	0.813073
Vitvi12g00185	phosphoenolpyruvate carboxylase 3 (AT3G14940 similarity)	4.1.15	glycolysis.cytosolic branch.phospho-enol-pyruvate carboxylase (PEPC)	-0.361139	0.435591
Vitvi19g00112	phosphoenolpyruvate carboxylase 3 (AT3G14940 similarity)	4.1.15	glycolysis.cytosolic branch.phospho-enol-pyruvate carboxylase (PEPC)	-0.635086	0.06319
Vitvi02g00413	phosphoenolpyruvate carboxylase-related kinase 1 (AT1G12580 similarity)	4.1.16	glycolysis.cytosolic branch.phosphoenolpyruvate carboxykinase (PEPCK)	1.78776	0.00696021
Vitvi05g00736	phosphoenolpyruvate carboxylase kinase 1 (AT1G08650 similarity)	4.1.16	glycolysis.cytosolic branch.phosphoenolpyruvate carboxykinase (PEPCK)	-1.12597	0.0370934
Vitvi14g00605	phosphoenolpyruvate carboxylase kinase 1 (AT1G08650 similarity)	4.1.16	glycolysis.cytosolic branch.phosphoenolpyruvate carboxykinase (PEPCK)	-0.681671	0.189238
Vitvi16g00935	phosphoenolpyruvate carboxylase-related kinase 1 (AT1G12580 similarity)	4.1.16	glycolysis.cytosolic branch.phosphoenolpyruvate carboxykinase (PEPCK)	0.132556	0.422492
Vitvi18g00487	phosphoenolpyruvate carboxylase-related kinase 2 (AT1G12680 similarity)	4.1.16	glycolysis.cytosolic branch.phosphoenolpyruvate carboxykinase (PEPCK)	0.376784	0.0394016
Vitvi18g00953	Sugar isomerase (SIS) family protein (AT5G42740 similarity)	4.1.3	glycolysis.cytosolic branch.glucose-6-phosphate isomerase	0.769965	0.00628399
Vitvi10g00129	Phosphofructokinase family protein (AT1G12000 similarity)	4.1.5	glycolysis.cytosolic branch.pyrophosphate-fructose-6-P phosphotransferase	0.453736	0.00893464
Vitvi18g00037	Phosphofructokinase family protein (AT1G76550 similarity)	4.1.5	glycolysis.cytosolic branch.pyrophosphate-fructose-6-P phosphotransferase	0.12261	0.58511
Vitvi06g00676	fructose-2%2C6-bisphosphatase (AT1G07110 similarity)	4.1.6	glycolysis.cytosolic branch.fructose-2,6-bisphosphatase (Fru2,6BisPase)	-0.661753	0.0283243
Vitvi04g00515	aldehyde dehydrogenase 11A3 (AT2G24270 similarity)	4.1.9	glycolysis.cytosolic branch.non-phosphorylating glyceraldehyde 3-phosphate dehydrogenase (NPGAP-DH)	1.06439	3.82238e-05
Vitvi11g00686	aldehyde dehydrogenase 11A3 (AT2G24270 similarity)	4.1.9	glycolysis.cytosolic branch.non-phosphorylating glyceraldehyde 3-phosphate dehydrogenase (NPGAP-DH)	-1.60366	0.00273397
Vitvi18g02571	Phosphoglycerate mutase family protein (AT1G22170 similarity)	4.2.12	glycolysis.plastid branch.phosphoglycerate mutase	0.110316	0.847779
Vitvi02g00684	plastidial pyruvate kinase 3 (AT1G32440 similarity)	4.2.14	glycolysis.plastid branch.pyruvate kinase (PK)	0.0433138	0.872567
Vitvi03g00723	Pyruvate kinase family protein (AT3G22960 similarity)	4.2.14	glycolysis.plastid branch.pyruvate kinase (PK)	0.0431714	0.89406
Vitvi05g00612	Pyruvate kinase family protein (AT3G22960 similarity)	4.2.14	glycolysis.plastid branch.pyruvate kinase (PK)	-0.134575	0.497782
Vitvi07g00062	Pyruvate kinase family protein (AT3G22960 similarity)	4.2.14	glycolysis.plastid branch.pyruvate kinase (PK)	0.446474	0.0644221
Vitvi16g01182	plastidic pyruvate kinase beta subunit 1 (AT5G52920 similarity)	4.2.14	glycolysis.plastid branch.pyruvate kinase (PK)	0.63331	0.0151876
Vitvi01g00442	phosphoglucomutase%2C putative / glucose phosphomutase (AT1G70820 similarity)	4.2.2	glycolysis.plastid branch.phosphoglucomutase (PGM)	-1.38531	0.0388207
Vitvi13g00613	phosphoglucosamine mutase family protein (AT5G17530 similarity)	4.2.2	glycolysis.plastid branch.phosphoglucomutase (PGM)	0.474322	0.0135455
Vitvi18g00504	phosphoglucose isomerase 1 (AT4G24620 similarity)	4.2.3	glycolysis.plastid branch.glucose-6-phosphate isomerase	0.260826	0.0735548
Vitvi07g01462	phosphofructokinase 5 (AT2G22480 similarity)	4.2.4	glycolysis.plastid branch.phosphofructokinase (PFK)	0.200846	0.348402
Vitvi14g01938	phosphofructokinase 5 (AT2G22480 similarity)	4.2.4	glycolysis.plastid branch.phosphofructokinase (PFK)	0.606838	0.0141066
Vitvi06g01407	phosphoglycerate/bisphosphoglycerate mutase family protein (AT5G22620 similarity)	4.3.12	glycolysis.unclear/dually targeted.phosphoglycerate mutase	-1.93679	0.000389842
Vitvi01g00455	Phosphoglucomutase/phosphomannomutase family protein (AT1G70730 similarity)	4.3.2	glycolysis.unclear/dually targeted.phosphoglucomutase (PGM)	0.802432	0.00637097
Vitvi16g00891	phosphoglucomutase (AT5G51820 similarity)	4.3.2	glycolysis.unclear/dually targeted.phosphoglucomutase (PGM)	-0.446198	0.0536638
Vitvi04g00040	phosphofructokinase 3 (AT4G26270 similarity)	4.3.4	glycolysis.unclear/dually targeted.phosphofructokinase (PFK)	-0.0632638	0.825331
Vitvi10g00212	phosphofructokinase 2 (AT5G47810 similarity)	4.3.4	glycolysis.unclear/dually targeted.phosphofructokinase (PFK)	0.281386	0.106805
Vitvi11g00237	phosphofructokinase 3 (AT4G26270 similarity)	4.3.4	glycolysis.unclear/dually targeted.phosphofructokinase (PFK)	0.390273	0.129264
Vitvi16g00381	phosphofructokinase 4 (AT5G61580 similarity)	4.3.4	glycolysis.unclear/dually targeted.phosphofructokinase (PFK)	0.65449	0.00435577
Vitvi01g01538	glyceraldehyde-3-phosphate dehydrogenase C subunit 1 (AT3G04120 similarity)	4.3.8	glycolysis.unclear/dually targeted.glyceraldehyde 3-phosphate dehydrogenase (GAP-DH)	0.897997	0.0876983
Vitvi18g02378	K00134 - glyceraldehyde 3-phosphate dehydrogenase (GAPDH, gapA) (1 of 6)	4.3.8	glycolysis.unclear/dually targeted.glyceraldehyde 3-phosphate dehydrogenase (GAP-DH)	1.0578	0.0167847
Vitvi19g01710	glyceraldehyde-3-phosphate dehydrogenase of plastid 2 (AT1G16300 similarity)	4.3.8	glycolysis.unclear/dually targeted.glyceraldehyde 3-phosphate dehydrogenase (GAP-DH)	1.18602	2.47756e-06
Vitvi01g00787	aldehyde dehydrogenase 2B4 (AT3G48000 similarity)	5.10	fermentation.aldehyde dehydrogenase	0.951505	0.00293665
Vitvi04g01402	aldehyde dehydrogenase 3F1 (AT4G36250 similarity)	5.10	fermentation.aldehyde dehydrogenase	-0.968301	0.00393505
Vitvi06g00210	aldehyde dehydrogenase 3F1 (AT4G36250 similarity)	5.10	fermentation.aldehyde dehydrogenase	-2.44164	0.0125169
Vitvi07g01934	aldehyde dehydrogenase 3I1 (AT4G34240 similarity)	5.10	fermentation.aldehyde dehydrogenase	-0.311936	0.278452
Vitvi11g00066	aldehyde dehydrogenase 7B4 (AT1G54100 similarity)	5.10	fermentation.aldehyde dehydrogenase	-0.0271441	0.924544
Vitvi14g01796	aldehyde dehydrogenase 2B7 (AT1G23800 similarity)	5.10	fermentation.aldehyde dehydrogenase	1.59103	0.000263033
Vitvi17g00786	aldehyde dehydrogenase 2B4 (AT3G48000 similarity)	5.10	fermentation.aldehyde dehydrogenase	-0.675625	0.000566573
Vitvi18g00255	aldehyde dehydrogenase 3H1 (AT1G44170 similarity)	5.10	fermentation.aldehyde dehydrogenase	0.45567	0.00482038
Vitvi08g00690	pyruvate decarboxylase-2 (AT5G54960 similarity)	5.2	fermentation.PDC	0.673757	0.00596719
Vitvi10g00553	pyruvate decarboxylase-2 (AT5G54960 similarity)	5.2	fermentation.PDC	0.828201	2.95402e-05
Vitvi14g01061	Thiamine pyrophosphate dependent pyruvate decarboxylase family protein (AT5G17380 similarity)	5.2	fermentation.PDC	0.749889	0.00390432
Vitvi04g01668	alcohol dehydrogenase 1 (AT1G77120 similarity)	5.3	fermentation.ADH	2.87109	6.89866e-05
Vitvi04g01669	alcohol dehydrogenase 1 (AT1G77120 similarity)	5.3	fermentation.ADH	5.77062	0.000254578
Vitvi04g01671	alcohol dehydrogenase 1 (AT1G77120 similarity)	5.3	fermentation.ADH	1.86809	0.0684611
Vitvi06g01689	GroES-like zinc-binding dehydrogenase family protein (AT1G22430 similarity)	5.3	fermentation.ADH	-1.89105	0.000452565
Vitvi06g01690	GroES-like zinc-binding dehydrogenase family protein (AT1G22430 similarity)	5.3	fermentation.ADH	-1.04566	0.0129742
Vitvi07g00708	GroES-like zinc-binding dehydrogenase family protein (AT5G43940 similarity)	5.3	fermentation.ADH	-0.147738	0.458361
Vitvi07g02302	GroES-like zinc-binding dehydrogenase family protein (AT5G43940 similarity)	5.3	fermentation.ADH	-0.410788	0.0598497
Vitvi16g00018	GroES-like zinc-binding dehydrogenase family protein (AT5G24760 similarity)	5.3	fermentation.ADH	0.330924	0.323342
Vitvi18g00132	Zinc-binding alcohol dehydrogenase family protein (AT5G42250 similarity)	5.3	fermentation.ADH	0.0563626	0.672342
Vitvi18g01223	alcohol dehydrogenase 1 (AT1G77120 similarity)	5.3	fermentation.ADH	0.837752	0.00914763
Vitvi18g01226	alcohol dehydrogenase 1 (AT1G77120 similarity)	5.3	fermentation.ADH	0.944856	0.00416368
Vitvi12g00008	citrate synthase 2 (AT3G58750 similarity)	6.1	gluconeogenesis / glyoxylate cycle.citrate synthase	0.912564	4.85819e-05
Vitvi03g00785	peroxisomal NAD-malate dehydrogenase 2 (AT5G09660 similarity)	6.3	gluconeogenesis / glyoxylate cycle.malate dehydrogenase	-2.1047	9.48591e-05
Vitvi07g03070	peroxisomal NAD-malate dehydrogenase 1 (AT2G22780 similarity)	6.3	gluconeogenesis / glyoxylate cycle.malate dehydrogenase	0.655134	0.000147848
Vitvi10g00554	Lactate/malate dehydrogenase family protein (AT1G53240 similarity)	6.3	gluconeogenesis / glyoxylate cycle.malate dehydrogenase	0.238078	0.0979646
Vitvi19g00138	Lactate/malate dehydrogenase family protein (AT3G15020 similarity)	6.3	gluconeogenesis / glyoxylate cycle.malate dehydrogenase	-0.0764736	0.823621
Vitvi00g01243	phosphoenolpyruvate carboxykinase 1 (AT4G37870 similarity)	6.4	gluconeogenesis / glyoxylate cycle.phosphoenolpyruvate carboxykinase (PEPCK)	1.138	0.00369281
Vitvi00g01382	phosphoenolpyruvate carboxykinase 1 (AT4G37870 similarity)	6.4	gluconeogenesis / glyoxylate cycle.phosphoenolpyruvate carboxykinase (PEPCK)	0.780801	0.0956968
Vitvi05g00387	pyruvate orthophosphate dikinase (AT4G15530 similarity)	6.5	gluconeogenesis / glyoxylate cycle.pyruvate dikinase	-0.713735	0.0616733
Vitvi05g00388	pyruvate orthophosphate dikinase (AT4G15530 similarity)	6.5	gluconeogenesis / glyoxylate cycle.pyruvate dikinase	0.240868	0.102766
Vitvi01g01700	glucose-6-phosphate dehydrogenase 2 (AT5G13110 similarity)	7.1.1	OPP.oxidative PP.glucose-6-phosphate 1-dehydrogenase (G6PD)	-1.65388	0.00102207
Vitvi14g00057	glucose-6-phosphate dehydrogenase 4 (AT1G09420 similarity)	7.1.1	OPP.oxidative PP.glucose-6-phosphate 1-dehydrogenase (G6PD)	0.417102	0.00676669
Vitvi14g01605	glucose-6-phosphate dehydrogenase 6 (AT5G40760 similarity)	7.1.1	OPP.oxidative PP.glucose-6-phosphate 1-dehydrogenase (G6PD)	0.332261	0.124269
Vitvi01g00026	6-phosphogluconolactonase 1 (AT1G13700 similarity)	7.1.2	OPP.oxidative PP.6-phosphogluconolactonase	0.544377	0.0451359
Vitvi16g01365	NagB/RpiA/CoA transferase-like superfamily protein (AT5G24400 similarity)	7.1.2	OPP.oxidative PP.6-phosphogluconolactonase	1.08329	9.56906e-06
Vitvi01g01362	1.1.1.44 - Phosphogluconate dehydrogenase (NADP(+)-dependent, decarboxylating) / Phosphogluconic acid dehydrogenase (1 of 2)	7.1.3	OPP.oxidative PP.6-phosphogluconate dehydrogenase	0.373879	0.00778428
Vitvi12g01873	6-phosphogluconate dehydrogenase family protein (AT1G71180 similarity)	7.1.3	OPP.oxidative PP.6-phosphogluconate dehydrogenase	0.0772048	0.612011
Vitvi01g01779	Aldolase-type TIM barrel family protein (AT5G13420 similarity)	7.2.2	OPP.non-reductive PP.transaldolase	0.775318	4.62259e-05
Vitvi02g00513	Aldolase superfamily protein (AT1G12230 similarity)	7.2.2	OPP.non-reductive PP.transaldolase	-0.299629	0.203613
Vitvi02g01702	Aldolase superfamily protein (AT1G12230 similarity)	7.2.2	OPP.non-reductive PP.transaldolase	0.110511	0.633493
Vitvi14g01571	Aldolase-type TIM barrel family protein (AT3G01850 similarity)	7.2.3	OPP.non-reductive PP.ribulose-phosphate 3-epimerase	0.181346	0.403469
Vitvi10g00934	root FNR 2 (AT1G30510 similarity)	7.3	OPP.electron transfer	-0.480714	0.0330393
Vitvi01g00861	pyruvate dehydrogenase complex E1 alpha subunit (AT1G59900 similarity)	8.1.1.1	TCA / organic transformation.TCA.pyruvate DH.E1	0.535171	0.00566472
Vitvi01g01724	Transketolase family protein (AT5G50850 similarity)	8.1.1.1	TCA / organic transformation.TCA.pyruvate DH.E1	0.0197237	0.922572
Vitvi04g02037	PTHR11624:SF76 - PYRUVATE DEHYDROGENASE E1 COMPONENT SUBUNIT BETA-2, CHLOROPLASTIC-RELATED (1 of 1)	8.1.1.1	TCA / organic transformation.TCA.pyruvate DH.E1	0.0954561	0.510819
Vitvi09g01301	pyruvate dehydrogenase complex E1 alpha subunit (AT1G59900 similarity)	8.1.1.1	TCA / organic transformation.TCA.pyruvate DH.E1	0.83952	2.7434e-05
Vitvi15g00883	pyruvate dehydrogenase E1 alpha (AT1G01090 similarity)	8.1.1.1	TCA / organic transformation.TCA.pyruvate DH.E1	0.221607	0.17002
Vitvi01g00274	2-oxoacid dehydrogenases acyltransferase family protein (AT3G25860 similarity)	8.1.1.2	TCA / organic transformation.TCA.pyruvate DH.E2	0.18128	0.25958
Vitvi09g00151	Dihydrolipoamide acetyltransferase%2C long form protein (AT1G54220 similarity)	8.1.1.2	TCA / organic transformation.TCA.pyruvate DH.E2	0.545252	0.000968548
Vitvi11g00147	Dihydrolipoamide acetyltransferase%2C long form protein (AT1G54220 similarity)	8.1.1.2	TCA / organic transformation.TCA.pyruvate DH.E2	0.640677	0.00159772
Vitvi13g00719	Dihydrolipoamide acetyltransferase%2C long form protein (AT3G52200 similarity)	8.1.1.2	TCA / organic transformation.TCA.pyruvate DH.E2	0.175798	0.173084
Vitvi18g01677	2-oxoacid dehydrogenases acyltransferase family protein (AT1G34430 similarity)	8.1.1.2	TCA / organic transformation.TCA.pyruvate DH.E2	-0.44855	0.0782794
Vitvi05g00207	PTHR22912//PTHR22912:SF148 - DISULFIDE OXIDOREDUCTASE // SUBFAMILY NOT NAMED (1 of 1)	8.1.1.3	TCA / organic transformation.TCA.pyruvate DH.E3	-0.434551	0.0630688
Vitvi13g01832	Citrate synthase family protein (AT2G44350 similarity)	8.1.2	TCA / organic transformation.TCA.CS	1.05812	4.33148e-06
Vitvi04g01535	aconitase 1 (AT4G35830 similarity)	8.1.3	TCA / organic transformation.TCA.aconitase	0.624002	0.000555846
Vitvi12g00505	aconitase 3 (AT2G05710 similarity)	8.1.3	TCA / organic transformation.TCA.aconitase	-0.0798689	0.821037
Vitvi19g00502	aconitase 3 (AT2G05710 similarity)	8.1.3	TCA / organic transformation.TCA.aconitase	-0.100228	0.623479
Vitvi03g00197	isocitrate dehydrogenase 1 (AT4G35260 similarity)	8.1.4	TCA / organic transformation.TCA.IDH	0.233359	0.113822
Vitvi04g01557	isocitrate dehydrogenase 1 (AT4G35260 similarity)	8.1.4	TCA / organic transformation.TCA.IDH	-0.208126	0.249541
Vitvi08g01021	isocitrate dehydrogenase V (AT5G03290 similarity)	8.1.4	TCA / organic transformation.TCA.IDH	0.278439	0.0215978
Vitvi14g01732	Isocitrate/isopropylmalate dehydrogenase family protein (AT5G14590 similarity)	8.1.4	TCA / organic transformation.TCA.IDH	0.344075	0.0151641
Vitvi19g01771	cytosolic NADP+-dependent isocitrate dehydrogenase (AT1G65930 similarity)	8.1.4	TCA / organic transformation.TCA.IDH	0.649109	5.451e-05
Vitvi09g00720	2-oxoglutarate (2OG) and Fe(II)-dependent oxygenase superfamily protein (AT1G49390 similarity)	8.1.5	TCA / organic transformation.TCA.2-oxoglutarate dehydrogenase	0.985816	4.77156e-05
Vitvi10g00073	Dihydrolipoamide succinyltransferase (AT4G26910 similarity)	8.1.5	TCA / organic transformation.TCA.2-oxoglutarate dehydrogenase	0.442688	0.0030188
Vitvi11g00561	2-oxoglutarate (2OG) and Fe(II)-dependent oxygenase superfamily protein (AT5G20400 similarity)	8.1.5	TCA / organic transformation.TCA.2-oxoglutarate dehydrogenase	0.175516	0.461914
Vitvi11g00565	2-oxoglutarate (2OG) and Fe(II)-dependent oxygenase superfamily protein (AT1G49390 similarity)	8.1.5	TCA / organic transformation.TCA.2-oxoglutarate dehydrogenase	1.78857	0.148165
Vitvi13g00265	2-oxoglutarate dehydrogenase%2C E1 component (AT3G55410 similarity)	8.1.5	TCA / organic transformation.TCA.2-oxoglutarate dehydrogenase	0.036616	0.780474
Vitvi07g00637	ATP citrate lyase (ACL) family protein (AT2G20420 similarity)	8.1.6	TCA / organic transformation.TCA.succinyl-CoA ligase	0.16982	0.266591
Vitvi10g01386	Succinyl-CoA ligase%2C alpha subunit (AT5G23250 similarity)	8.1.6	TCA / organic transformation.TCA.succinyl-CoA ligase	-0.179657	0.232495
Vitvi17g01162	Succinyl-CoA ligase%2C alpha subunit (AT5G23250 similarity)	8.1.6	TCA / organic transformation.TCA.succinyl-CoA ligase	0.23573	0.0900286
Vitvi04g01280	succinate dehydrogenase 1-1 (AT5G66760 similarity)	8.1.7	TCA / organic transformation.TCA.succinate dehydrogenase	-0.0743211	0.729136
Vitvi14g01627	1.3.5.1//1.3.99.1 - Succinate dehydrogenase (quinone) / Succinic dehydrogenase (1 of 1)	8.1.7	TCA / organic transformation.TCA.succinate dehydrogenase	0.199643	0.46502
Vitvi07g00362	fumarase 1 (AT2G47510 similarity)	8.1.8	TCA / organic transformation.TCA.fumarase	0.747148	0.000431237
Vitvi14g00138	FUMARASE 2 (AT5G50950 similarity)	8.1.8	TCA / organic transformation.TCA.fumarase	0.777569	0.0470999
Vitvi04g00009	NADP-malic enzyme 3 (AT5G25880 similarity)	8.2.10	TCA / organic transformation.other organic acid transformations.malic	0.186171	0.647207
Vitvi09g00301	NADP-malic enzyme 4 (AT1G79750 similarity)	8.2.10	TCA / organic transformation.other organic acid transformations.malic	0.775234	0.0191642
Vitvi11g00272	NADP-malic enzyme 3 (AT5G25880 similarity)	8.2.10	TCA / organic transformation.other organic acid transformations.malic	0.582314	0.00843245
Vitvi15g01188	NAD-dependent malic enzyme 2 (AT4G00570 similarity)	8.2.10	TCA / organic transformation.other organic acid transformations.malic	-0.75727	0.000697229
Vitvi01g00698	ATP-citrate lyase A-1 (AT1G10670 similarity)	8.2.11	TCA / organic transformation.other organic acid transformations.atp-citrate lyase	2.02524	5.91417e-06
Vitvi05g00129	ATP citrate lyase subunit B 2 (AT5G49460 similarity)	8.2.11	TCA / organic transformation.other organic acid transformations.atp-citrate lyase	0.577166	0.000528748
Vitvi14g00047	ATP-citrate lyase A-3 (AT1G09430 similarity)	8.2.11	TCA / organic transformation.other organic acid transformations.atp-citrate lyase	0.42349	0.00394219
Vitvi07g00599	Lactate/malate dehydrogenase family protein (AT5G43330 similarity)	8.2.9	TCA / organic transformation.other organic acid transformations.cyt MDH	0.212326	0.243432
Vitvi07g00600	Lactate/malate dehydrogenase family protein (AT5G43330 similarity)	8.2.9	TCA / organic transformation.other organic acid transformations.cyt MDH	0.221665	0.312205
Vitvi13g00700	lactate/malate dehydrogenase family protein (AT5G58330 similarity)	8.2.9	TCA / organic transformation.other organic acid transformations.cyt MDH	-0.880124	0.00505169
Vitvi14g01964	PTHR11540:SF14 - MALATE DEHYDROGENASE, CHLOROPLASTIC (1 of 1)	8.2.9	TCA / organic transformation.other organic acid transformations.cyt MDH	0.146713	0.743775
Vitvi15g00628	Lactate/malate dehydrogenase family protein (AT1G04410 similarity)	8.2.9	TCA / organic transformation.other organic acid transformations.cyt MDH	0.354986	0.16607
Vitvi17g00607	malate dehydrogenase (AT3G47520 similarity)	8.2.9	TCA / organic transformation.other organic acid transformations.cyt MDH	0.520388	0.00226829
Vitvi19g01739	aldehyde dehydrogenase 5F1 (AT1G79440 similarity)	8.2.99	TCA / organic transformation.other organic acid transformations.misc	-0.321295	0.265953
Vitvi19g01741	aldehyde dehydrogenase 5F1 (AT1G79440 similarity)	8.2.99	TCA / organic transformation.other organic acid transformations.misc	0.0511273	0.779541
Vitvi01g00735	carbonic anhydrase 2 (AT5G14740 similarity)	8.3	TCA / organic transformation.carbonic anhydrases	0.256671	0.209174
Vitvi03g01047	beta carbonic anhydrase 5 (AT4G33580 similarity)	8.3	TCA / organic transformation.carbonic anhydrases	0.000881536	0.997349
Vitvi08g01454	alpha carbonic anhydrase 1 (AT3G52720 similarity)	8.3	TCA / organic transformation.carbonic anhydrases	-0.408253	0.391099
Vitvi08g01604	alpha carbonic anhydrase 7 (AT1G08080 similarity)	8.3	TCA / organic transformation.carbonic anhydrases	-1.96742	0.151257
Vitvi08g01957	alpha carbonic anhydrase 4 (AT4G20990 similarity)	8.3	TCA / organic transformation.carbonic anhydrases	2.80366	0.038336
Vitvi14g01763	carbonic anhydrase 1 (AT3G01500 similarity)	8.3	TCA / organic transformation.carbonic anhydrases	-1.59204	0.000263033
Vitvi17g00819	carbonic anhydrase 2 (AT5G14740 similarity)	8.3	TCA / organic transformation.carbonic anhydrases	6.73799	0.0114969
Vitvi18g00512	beta carbonic anhydrase 5 (AT4G33580 similarity)	8.3	TCA / organic transformation.carbonic anhydrases	-0.348693	0.11552
Vitvi03g00051	LYR family of Fe/S cluster biogenesis protein (AT4G34700 similarity)	9	mitochondrial electron transport / ATP synthesis	0.495973	0.0028405
Vitvi13g01333	NADPH:quinone oxidoreductase (AT3G27890 similarity)	9.1.1	mitochondrial electron transport / ATP synthesis.NADH-DH (type I).complex I	0.471395	0.122747
Vitvi13g01335	NADPH:quinone oxidoreductase (AT3G27890 similarity)	9.1.1	mitochondrial electron transport / ATP synthesis.NADH-DH (type I).complex I	-1.01334	0.0367682
Vitvi13g01354	LYR family of Fe/S cluster biogenesis protein (AT3G12260 similarity)	9.1.1	mitochondrial electron transport / ATP synthesis.NADH-DH (type I).complex I	-0.166077	0.225732
Vitvi15g00862	prohibitin 1 (AT4G28510 similarity)	9.1.1	mitochondrial electron transport / ATP synthesis.NADH-DH (type I).complex I	0.125354	0.313637
Vitvi19g01725	prohibitin 1 (AT4G28510 similarity)	9.1.1	mitochondrial electron transport / ATP synthesis.NADH-DH (type I).complex I	0.281861	0.078523
Vitvi18g00981	gamma carbonic anhydrase 1 (AT1G19580 similarity)	9.1.1.5	mitochondrial electron transport / ATP synthesis.NADH-DH (type I).complex I.carbonic anhydrase	0.234167	0.0483282
Vitvi01g00576	K03963 - NADH dehydrogenase (ubiquinone) 1 beta subcomplex subunit 7 (NDUFB7) (1 of 1)	9.1.2	mitochondrial electron transport / ATP synthesis.NADH-DH (type I).localisation not clear	0.29575	0.0559219
Vitvi01g01813	NADH-ubiquinone oxidoreductase B8 subunit (AT5G47890 similarity)	9.1.2	mitochondrial electron transport / ATP synthesis.NADH-DH (type I).localisation not clear	-0.154605	0.227693
Vitvi03g00332	Alpha-helical ferredoxin (AT1G79010 similarity)	9.1.2	mitochondrial electron transport / ATP synthesis.NADH-DH (type I).localisation not clear	0.173731	0.128526
Vitvi04g00067	NADH-ubiquinone oxidoreductase 20 kDa subunit (AT5G11770 similarity)	9.1.2	mitochondrial electron transport / ATP synthesis.NADH-DH (type I).localisation not clear	-0.327603	0.0647726
Vitvi05g00005	NADH-ubiquinone oxidoreductase-like protein (AT3G62790 similarity)	9.1.2	mitochondrial electron transport / ATP synthesis.NADH-DH (type I).localisation not clear	0.140273	0.295405
Vitvi05g00374	Cox19-like CHCH family protein (AT5G18800 similarity)	9.1.2	mitochondrial electron transport / ATP synthesis.NADH-DH (type I).localisation not clear	0.692199	0.000231248
Vitvi07g00045	NADH-ubiquinone oxidoreductase 24 kDa subunit (AT4G02580 similarity)	9.1.2	mitochondrial electron transport / ATP synthesis.NADH-DH (type I).localisation not clear	-0.242726	0.0575178
Vitvi07g00693	Subtilase family protein (AT1G04110 similarity)	9.1.2	mitochondrial electron transport / ATP synthesis.NADH-DH (type I).localisation not clear	0.147943	0.212191
Vitvi09g02052	NADH-Ubiquinone/plastoquinone (complex I) protein (AT2G07689 similarity)	9.1.2	mitochondrial electron transport / ATP synthesis.NADH-DH (type I).localisation not clear	-0.352541	0.413037
Vitvi14g01032	NADH-ubiquinone dehydrogenase (AT5G37510 similarity)	9.1.2	mitochondrial electron transport / ATP synthesis.NADH-DH (type I).localisation not clear	0.280768	0.0589918
Vitvi16g00147	NADH-ubiquinone oxidoreductase-like protein (AT3G03070 similarity)	9.1.2	mitochondrial electron transport / ATP synthesis.NADH-DH (type I).localisation not clear	0.331011	0.0761472
Vitvi16g00151	NADH:ubiquinone oxidoreductase%2C 17.2kDa subunit (AT3G03100 similarity)	9.1.2	mitochondrial electron transport / ATP synthesis.NADH-DH (type I).localisation not clear	-0.145524	0.375858
Vitvi16g01134	NADH-ubiquinone oxidoreductase-like protein (AT5G52840 similarity)	9.1.2	mitochondrial electron transport / ATP synthesis.NADH-DH (type I).localisation not clear	0.2024	0.106961
Vitvi19g00503	NADH:ubiquinone oxidoreductase%2C 17.2kDa subunit (AT4G26965 similarity)	9.1.2	mitochondrial electron transport / ATP synthesis.NADH-DH (type I).localisation not clear	0.29902	0.285826
Vitvi19g02269	K03942 - NADH dehydrogenase (ubiquinone) flavoprotein 1 (NDUFV1) (1 of 1)	9.1.2	mitochondrial electron transport / ATP synthesis.NADH-DH (type I).localisation not clear	-0.0381822	0.822255
Vitvi06g01751	alternative NAD(P)H dehydrogenase 1 (AT1G07180 similarity)	9.2.1	mitochondrial electron transport / ATP synthesis.NADH-DH (type II).internal matrix	-0.236504	0.233132
Vitvi10g00399	alternative NAD(P)H dehydrogenase 2 (AT2G29990 similarity)	9.2.1	mitochondrial electron transport / ATP synthesis.NADH-DH (type II).internal matrix	4.42505	7.55225e-05
Vitvi00g01397	NAD(P)H dehydrogenase B3 (AT4G21490 similarity)	9.2.2	mitochondrial electron transport / ATP synthesis.NADH-DH (type II).external	1.08111	0.00543211
Vitvi12g00641	NAD(P)H dehydrogenase B3 (AT4G21490 similarity)	9.2.2	mitochondrial electron transport / ATP synthesis.NADH-DH (type II).external	0.649643	0.0466671
Vitvi12g00642	NAD(P)H dehydrogenase B1 (AT4G28220 similarity)	9.2.2	mitochondrial electron transport / ATP synthesis.NADH-DH (type II).external	-0.0760905	0.693027
Vitvi07g01947	NAD(P)H dehydrogenase C1 (AT5G08740 similarity)	9.2.3	mitochondrial electron transport / ATP synthesis.NADH-DH (type II).mitochondrial	-0.755484	0.00653731
Vitvi05g00712	electron transfer flavoprotein beta (AT5G43430 similarity)	9.3	mitochondrial electron transport / ATP synthesis.electron transfer flavoprotein	0.100804	0.543132
Vitvi05g01536	electron-transfer flavoprotein:ubiquinone oxidoreductase (AT2G43400 similarity)	9.3	mitochondrial electron transport / ATP synthesis.electron transfer flavoprotein	0.266558	0.116975
Vitvi19g00447	electron transfer flavoprotein alpha (AT1G50940 similarity)	9.3	mitochondrial electron transport / ATP synthesis.electron transfer flavoprotein	1.02383	0.000329724
Vitvi02g01182	alternative oxidase 1D (AT1G32350 similarity)	9.4	mitochondrial electron transport / ATP synthesis.alternative oxidase	0.623881	0.416151
Vitvi12g00905	alternative oxidase 2 (AT5G64210 similarity)	9.4	mitochondrial electron transport / ATP synthesis.alternative oxidase	0.759992	0.00220521
Vitvi01g01776	Ubiquinol-cytochrome C reductase iron-sulfur subunit (AT5G13430 similarity)	9.5	mitochondrial electron transport / ATP synthesis.cytochrome c reductase	0.511743	0.00331983
Vitvi04g00441	Cytochrome bd ubiquinol oxidase%2C 14kDa subunit (AT4G32470 similarity)	9.5	mitochondrial electron transport / ATP synthesis.cytochrome c reductase	0.0462953	0.799426
Vitvi06g00823	Cytochrome b-c1 complex%2C subunit 8 protein (AT5G05370 similarity)	9.5	mitochondrial electron transport / ATP synthesis.cytochrome c reductase	0.152339	0.330237
Vitvi08g01463	ubiquinol-cytochrome C reductase UQCRX/QCR9-like family protein (AT3G52730 similarity)	9.5	mitochondrial electron transport / ATP synthesis.cytochrome c reductase	0.226959	0.170542
Vitvi14g01457	PTHR10134:SF1 - CYTOCHROME B-C1 COMPLEX SUBUNIT RIESKE, MITOCHONDRIAL (1 of 2)	9.5	mitochondrial electron transport / ATP synthesis.cytochrome c reductase	0.474552	0.0036225
Vitvi16g00007	Cytochrome b-c1 complex%2C subunit 8 protein (AT5G05370 similarity)	9.5	mitochondrial electron transport / ATP synthesis.cytochrome c reductase	0.0767863	0.573253
Vitvi18g02992	Ubiquinol-cytochrome C reductase hinge protein (AT1G15120 similarity)	9.5	mitochondrial electron transport / ATP synthesis.cytochrome c reductase	0.346626	0.0271169
Vitvi03g00373	cytochrome c biogenesis protein family (AT1G49380 similarity)	9.6	mitochondrial electron transport / ATP synthesis.cytochrome c	-1.23926	5.1091e-05
Vitvi06g00192	PF03100 - CcmE (CcmE) (1 of 1)	9.6	mitochondrial electron transport / ATP synthesis.cytochrome c	0.886188	0.100547
Vitvi09g00345	cytochrome c biogenesis protein family (AT1G15220 similarity)	9.6	mitochondrial electron transport / ATP synthesis.cytochrome c	0.42253	0.0249539
Vitvi09g00514	Cytochrome C1 family (AT5G40810 similarity)	9.6	mitochondrial electron transport / ATP synthesis.cytochrome c	0.170001	0.170974
Vitvi12g02062	CYTOCHROME C-1 (AT1G22840 similarity)	9.6	mitochondrial electron transport / ATP synthesis.cytochrome c	0.259058	0.189309
Vitvi14g01592	Cytochrome C1 family (AT5G40810 similarity)	9.6	mitochondrial electron transport / ATP synthesis.cytochrome c	0.464606	0.00262288
Vitvi18g02244	cytochrome c-2 (AT4G10040 similarity)	9.6	mitochondrial electron transport / ATP synthesis.cytochrome c	0.358884	0.0516334
Vitvi01g01772	integral membrane family protein (AT1G28140 similarity)	9.7	mitochondrial electron transport / ATP synthesis.cytochrome c oxidase	-1.10106	0.000397035
Vitvi04g00451	K02265 - cytochrome c oxidase subunit 5b (COX5B) (1 of 2)	9.7	mitochondrial electron transport / ATP synthesis.cytochrome c oxidase	0.407563	0.159959
Vitvi07g01361	PTHR12151:SF1 - PROTEIN SCO1 HOMOLOG 2, MITOCHONDRIAL (1 of 1)	9.7	mitochondrial electron transport / ATP synthesis.cytochrome c oxidase	-0.388474	0.141251
Vitvi07g02798	MBOAT (membrane bound O-acyl transferase) family protein (AT1G57600 similarity)	9.7	mitochondrial electron transport / ATP synthesis.cytochrome c oxidase	0.871386	0.205368
Vitvi07g02800	MBOAT (membrane bound O-acyl transferase) family protein (AT1G57600 similarity)	9.7	mitochondrial electron transport / ATP synthesis.cytochrome c oxidase	0.0936443	0.881291
Vitvi07g02803	MBOAT (membrane bound O-acyl transferase) family protein (AT1G57600 similarity)	9.7	mitochondrial electron transport / ATP synthesis.cytochrome c oxidase	0.565628	0.0560755
Vitvi07g02804	MBOAT (membrane bound O-acyl transferase) family protein (AT1G57600 similarity)	9.7	mitochondrial electron transport / ATP synthesis.cytochrome c oxidase	0.0926941	0.837365
Vitvi07g03064	cytochrome c oxidase-like protein (AT4G37830 similarity)	9.7	mitochondrial electron transport / ATP synthesis.cytochrome c oxidase	0.27136	0.0652998
Vitvi08g00675	electron transport SCO1/SenC family protein (AT3G08950 similarity)	9.7	mitochondrial electron transport / ATP synthesis.cytochrome c oxidase	-0.215272	0.606819
Vitvi09g01591	cytochrome c oxidase 19-1 (AT1G66590 similarity)	9.7	mitochondrial electron transport / ATP synthesis.cytochrome c oxidase	-0.173325	0.4443
Vitvi09g01645	Rubredoxin-like superfamily protein (AT1G80230 similarity)	9.7	mitochondrial electron transport / ATP synthesis.cytochrome c oxidase	0.432885	0.00163157
Vitvi11g00826	Cytochrome c oxidase%2C subunit Vib family protein (AT5G57815 similarity)	9.7	mitochondrial electron transport / ATP synthesis.cytochrome c oxidase	0.114417	0.591481
Vitvi12g02009	Cox19 family protein (CHCH motif) (AT1G09794 similarity)	9.7	mitochondrial electron transport / ATP synthesis.cytochrome c oxidase	0.141776	0.62661
Vitvi13g01924	K02267 - cytochrome c oxidase subunit 6b (COX6B) (1 of 2)	9.7	mitochondrial electron transport / ATP synthesis.cytochrome c oxidase	0.419666	0.0021695
Vitvi13g01925	PTHR11387:SF17 - CYTOCHROME C OXIDASE SUBUNIT 6B-LIKE-RELATED (1 of 2)	9.7	mitochondrial electron transport / ATP synthesis.cytochrome c oxidase	0.233729	0.183898
Vitvi14g02473	Cytochrome c oxidase subunit Vc family protein (AT5G61310 similarity)	9.7	mitochondrial electron transport / ATP synthesis.cytochrome c oxidase	0.593504	0.000752902
Vitvi16g00158	K02258 - cytochrome c oxidase assembly protein subunit 11 (COX11) (1 of 1)	9.7	mitochondrial electron transport / ATP synthesis.cytochrome c oxidase	-0.262991	0.226822
Vitvi17g00186	Surfeit locus 1 cytochrome c oxidase biogenesis protein (AT3G17910 similarity)	9.7	mitochondrial electron transport / ATP synthesis.cytochrome c oxidase	-0.483608	0.0170117
Vitvi19g00226	cytochrome c oxidase 17 (AT3G15352 similarity)	9.7	mitochondrial electron transport / ATP synthesis.cytochrome c oxidase	0.834534	0.000455632
Vitvi06g00577	plant uncoupling mitochondrial protein 1 (AT3G54110 similarity)	9.8	mitochondrial electron transport / ATP synthesis.uncoupling protein	-0.561778	0.123086
Vitvi08g01313	plant uncoupling mitochondrial protein 1 (AT3G54110 similarity)	9.8	mitochondrial electron transport / ATP synthesis.uncoupling protein	1.14525	0.000907641
Vitvi18g00508	uncoupling protein 5 (AT2G22500 similarity)	9.8	mitochondrial electron transport / ATP synthesis.uncoupling protein	0.537125	0.118099
Vitvi03g00527	O-acyltransferase (WSD1-like) family protein (AT5G53390 similarity)	9.9	mitochondrial electron transport / ATP synthesis.F1-ATPase	-0.601625	0.0559648
Vitvi04g01783	Mitochondrial ATP synthase subunit G protein (AT2G19680 similarity)	9.9	mitochondrial electron transport / ATP synthesis.F1-ATPase	0.108559	0.440924
Vitvi06g00243	P-loop containing nucleoside triphosphate hydrolases superfamily protein (AT3G10350 similarity)	9.9	mitochondrial electron transport / ATP synthesis.F1-ATPase	-0.0852275	0.832865
Vitvi07g01850	MALE GAMETOPHYTE DEFECTIVE 1 (AT2G21870 similarity)	9.9	mitochondrial electron transport / ATP synthesis.F1-ATPase	0.584084	0.00121584
Vitvi09g00209	Mitochondrial ATP synthase subunit G protein (AT2G19680 similarity)	9.9	mitochondrial electron transport / ATP synthesis.F1-ATPase	0.718143	0.000469006
Vitvi12g00292	O-acyltransferase (WSD1-like) family protein (AT3G49190 similarity)	9.9	mitochondrial electron transport / ATP synthesis.F1-ATPase	-3.19961	0.174635
Vitvi13g00561	ATP synthase D chain (AT3G52300 similarity)	9.9	mitochondrial electron transport / ATP synthesis.F1-ATPase	0.189421	0.191223
Vitvi13g00636	P-loop containing nucleoside triphosphate hydrolases superfamily protein (AT3G10350 similarity)	9.9	mitochondrial electron transport / ATP synthesis.F1-ATPase	-0.468934	0.0261554
Vitvi13g00637	P-loop containing nucleoside triphosphate hydrolases superfamily protein (AT3G10350 similarity)	9.9	mitochondrial electron transport / ATP synthesis.F1-ATPase	0.155981	0.400316
Vitvi13g01738	delta subunit of Mt ATP synthase (AT5G13450 similarity)	9.9	mitochondrial electron transport / ATP synthesis.F1-ATPase	0.218284	0.126956
Vitvi15g00504	ATPase%2C F1 complex%2C delta/epsilon subunit (AT5G47030 similarity)	9.9	mitochondrial electron transport / ATP synthesis.F1-ATPase	0.374313	0.00599827
Vitvi15g00959	O-acyltransferase (WSD1-like) family protein (AT3G49200 similarity)	9.9	mitochondrial electron transport / ATP synthesis.F1-ATPase	1.76992	0.0226116
Vitvi15g00960	O-acyltransferase (WSD1-like) family protein (AT3G49200 similarity)	9.9	mitochondrial electron transport / ATP synthesis.F1-ATPase	-0.459091	0.228509
Vitvi15g00961	O-acyltransferase (WSD1-like) family protein	9.9	mitochondrial electron transport / ATP synthesis.F1-ATPase	0.221677	0.902211
Vitvi15g01579	O-acyltransferase (WSD1-like) family protein (AT3G49200 similarity)	9.9	mitochondrial electron transport / ATP synthesis.F1-ATPase	-4.27124	0.0114915
Vitvi15g01585	O-acyltransferase (WSD1-like) family protein (AT5G53390 similarity)	9.9	mitochondrial electron transport / ATP synthesis.F1-ATPase	-4.84575	0.000694537
Vitvi17g00709	gamma subunit of Mt ATP synthase (AT2G33040 similarity)	9.9	mitochondrial electron transport / ATP synthesis.F1-ATPase	0.238679	0.0765963
Vitvi19g01974	Mitochondrial ATP synthase subunit G protein (AT4G29480 similarity)	9.9	mitochondrial electron transport / ATP synthesis.F1-ATPase	-0.0951772	0.539592
Vitvi01g02028	coenzyme Q biosynthesis Coq4 family protein / ubiquinone biosynthesis Coq4 family protein (AT2G03690 similarity)	9.99	mitochondrial electron transport / ATP synthesis.unspecified	0.177813	0.430433
Vitvi07g00510	ABC transporter 1 (AT4G01660 similarity)	9.99	mitochondrial electron transport / ATP synthesis.unspecified	-0.0501066	0.755481
Vitvi02g00642	phosphoglucosamine mutase-like protein (AT5G18070 similarity)	10.1	cell wall.precursor synthesis	0.454151	0.0654202
Vitvi09g00010	O-fucosyltransferase family protein (AT1G53770 similarity)	10.1	cell wall.precursor synthesis	-0.171055	0.21772
Vitvi13g00352	Glucose-1-phosphate adenylyltransferase family protein (AT2G39770 similarity)	10.1.1.1	cell wall.precursor synthesis.NDP sugar pyrophosphorylase.GDP mannose	-0.347808	0.155322
Vitvi15g00932	L-fucokinase/GDP-L-fucose pyrophosphorylase (AT1G01220 similarity)	10.1.1.2	cell wall.precursor synthesis.NDP sugar pyrophosphorylase.GDP fucose and fucokinase	0.372071	0.0514868
Vitvi18g00215	UDP-sugar pyrophosphorylase (AT5G52560 similarity)	10.1.1.20	cell wall.precursor synthesis.NDP sugar pyrophosphorylase.multiple NDP-Sugars	0.623007	0.0733121
Vitvi19g00025	rhamnose biosynthesis 3 (AT3G14790 similarity)	10.1.10	cell wall.precursor synthesis.RHM	0.411589	0.0621179
Vitvi02g00423	nucleotide-rhamnose synthase/epimerase-reductase (AT1G63000 similarity)	10.1.11	cell wall.precursor synthesis.UER	0.998641	7.60192e-05
Vitvi07g00617	Sugar isomerase (SIS) family protein (AT3G54690 similarity)	10.1.12.1	cell wall.precursor synthesis.KDO pathway.arabinose-5-phosphate isomerase	-0.332692	0.14664
Vitvi19g01724	Aldolase-type TIM barrel family protein (AT1G79500 similarity)	10.1.12.2	cell wall.precursor synthesis.KDO pathway.KDO-8-phosphate synthase	0.233135	0.344288
Vitvi10g00466	Nucleotide-diphospho-sugar transferases superfamily protein (AT1G53000 similarity)	10.1.12.4	cell wall.precursor synthesis.KDO pathway.CMP-KDO synthetase	-0.175747	0.638161
Vitvi19g00234	Nucleotide-diphospho-sugar transferases superfamily protein (AT1G53000 similarity)	10.1.12.4	cell wall.precursor synthesis.KDO pathway.CMP-KDO synthetase	0.041215	0.870874
Vitvi02g00143	UDP-D-glucose/UDP-D-galactose 4-epimerase 5 (AT4G10960 similarity)	10.1.2	cell wall.precursor synthesis.UGE	3.34006	2.86778e-06
Vitvi02g00145	UDP-D-glucose/UDP-D-galactose 4-epimerase 5 (AT4G10960 similarity)	10.1.2	cell wall.precursor synthesis.UGE	0.719541	0.0036853
Vitvi02g00390	UDP-D-glucose/UDP-D-galactose 4-epimerase 1 (AT1G12780 similarity)	10.1.2	cell wall.precursor synthesis.UGE	-0.223383	0.545489
Vitvi14g01178	Mannose-6-phosphate isomerase%2C type I (AT3G02570 similarity)	10.1.20	cell wall.precursor synthesis.phosphomannose isomerase	-0.604505	0.0571181
Vitvi15g01178	phosphomannomutase (AT2G45790 similarity)	10.1.21	cell wall.precursor synthesis.phosphomannomutase	-0.377658	0.155969
Vitvi03g01097	UDP-D-apiose/UDP-D-xylose synthase 2 (AT1G08200 similarity)	10.1.3	cell wall.precursor synthesis.AXS	-0.36632	0.080643
Vitvi06g01389	UDP-D-apiose/UDP-D-xylose synthase 2 (AT1G08200 similarity)	10.1.3	cell wall.precursor synthesis.AXS	0.67024	0.0527062
Vitvi06g01468	UDP-D-apiose/UDP-D-xylose synthase 2 (AT1G08200 similarity)	10.1.3	cell wall.precursor synthesis.AXS	-0.412028	0.147339
Vitvi11g01055	galacturonic acid kinase (AT3G10700 similarity)	10.1.30.1	cell wall.precursor synthesis.sugar kinases.galacturonic acid kinase	0.195387	0.572438
Vitvi14g01675	glucuronokinase G (AT3G01640 similarity)	10.1.30.3	cell wall.precursor synthesis.sugar kinases.glucuronic acid kinase	1.04172	0.000354376
Vitvi01g00061	UDP-glucose 6-dehydrogenase family protein (AT5G15490 similarity)	10.1.4	cell wall.precursor synthesis.UGD	0.412539	0.231968
Vitvi17g00682	UDP-glucose 6-dehydrogenase family protein (AT5G15490 similarity)	10.1.4	cell wall.precursor synthesis.UGD	-0.261948	0.438793
Vitvi06g00435	UDP-XYL synthase 6 (AT2G28760 similarity)	10.1.5	cell wall.precursor synthesis.UXS	0.733297	0.00294836
Vitvi07g00325	UDP-xylose synthase 4 (AT2G47650 similarity)	10.1.5	cell wall.precursor synthesis.UXS	0.598762	0.00948752
Vitvi08g01098	UDP-glucuronic acid decarboxylase 1 (AT3G53520 similarity)	10.1.5	cell wall.precursor synthesis.UXS	0.483167	0.00648954
Vitvi13g01966	UDP-XYL synthase 5 (AT3G46440 similarity)	10.1.5	cell wall.precursor synthesis.UXS	0.746141	4.17397e-05
Vitvi02g01826	K08679 - UDP-glucuronate 4-epimerase (E5.1.3.6) (1 of 3)	10.1.6	cell wall.precursor synthesis.GAE	0.351785	0.900544
Vitvi04g02147	4.2.1.47 - GDP-mannose 4,6-dehydratase / Guanosine diphosphomannose oxidoreductase (1 of 1)	10.1.7	cell wall.precursor synthesis.GMD	0.526555	0.0176787
Vitvi11g00809	1.1.1.271 - GDP-L-fucose synthase / GDP-fucose synthetase (1 of 1)	10.1.8	cell wall.precursor synthesis.GER	-0.0606997	0.812418
Vitvi03g01138	NAD(P)-binding Rossmann-fold superfamily protein (AT1G30620 similarity)	10.1.9	cell wall.precursor synthesis.MUR4	0.471399	0.0397979
Vitvi10g01066	NAD(P)-binding Rossmann-fold superfamily protein (AT1G30620 similarity)	10.1.9	cell wall.precursor synthesis.MUR4	0.645572	0.00227723
Vitvi09g00442	mannosyltransferase family protein (AT5G22130 similarity)	10.2	cell wall.cellulose synthesis	0.764594	0.00202172
Vitvi00g02116	cellulose synthase like E1 (AT1G55850 similarity)	10.2.1	cell wall.cellulose synthesis.cellulose synthase	-1.0201	0.00113871
Vitvi02g00165	cellulose synthase like G3 (AT4G23990 similarity)	10.2.1	cell wall.cellulose synthesis.cellulose synthase	-2.0587	0.0546447
Vitvi02g00171	cellulose synthase like G3 (AT4G23990 similarity)	10.2.1	cell wall.cellulose synthesis.cellulose synthase	-2.82565	0.0120392
Vitvi02g00173	cellulose synthase like G3 (AT4G23990 similarity)	10.2.1	cell wall.cellulose synthesis.cellulose synthase	5.32689	8.61865e-07
Vitvi02g00790	cellulose-synthase like D2 (AT5G16910 similarity)	10.2.1	cell wall.cellulose synthesis.cellulose synthase	1.04201	0.220108
Vitvi02g01341	cellulose synthase like G3 (AT4G23990 similarity)	10.2.1	cell wall.cellulose synthesis.cellulose synthase	1.1345	0.046348
Vitvi02g01342	PTHR13301:SF51 - CELLULOSE SYNTHASE-LIKE PROTEIN G1-RELATED (1 of 15)	10.2.1	cell wall.cellulose synthesis.cellulose synthase	2.4481	0.00128486
Vitvi02g01343	cellulose synthase like G3 (AT4G23990 similarity)	10.2.1	cell wall.cellulose synthesis.cellulose synthase	3.41956	0.00109507
Vitvi02g01344	cellulose synthase like G3 (AT4G23990 similarity)	10.2.1	cell wall.cellulose synthesis.cellulose synthase	2.37432	1.44823e-05
Vitvi02g01348	cellulose synthase like G3 (AT4G23990 similarity)	10.2.1	cell wall.cellulose synthesis.cellulose synthase	-0.127519	0.753437
Vitvi02g01349	cellulose synthase like G3 (AT4G23990 similarity)	10.2.1	cell wall.cellulose synthesis.cellulose synthase	2.94316	1.25912e-06
Vitvi02g01355	cellulose synthase like G3 (AT4G23990 similarity)	10.2.1	cell wall.cellulose synthesis.cellulose synthase	-0.390914	0.616207
Vitvi03g00274	cellulose synthase 6 (AT5G64740 similarity)	10.2.1	cell wall.cellulose synthesis.cellulose synthase	-0.467892	0.0514173
Vitvi04g00465	cellulose synthase 1 (AT4G32410 similarity)	10.2.1	cell wall.cellulose synthesis.cellulose synthase	0.659699	0.00182612
Vitvi04g00735	Cellulose-synthase-like C5 (AT4G31590 similarity)	10.2.1	cell wall.cellulose synthesis.cellulose synthase	-2.12985	0.00841853
Vitvi05g00672	cellulose synthase like G2 (AT4G24000 similarity)	10.2.1	cell wall.cellulose synthesis.cellulose synthase	0.38744	0.223334
Vitvi05g00675	cellulose synthase like G2 (AT4G24000 similarity)	10.2.1	cell wall.cellulose synthesis.cellulose synthase	0.148154	0.79568
Vitvi05g00676	cellulose synthase like G2 (AT4G24000 similarity)	10.2.1	cell wall.cellulose synthesis.cellulose synthase	-0.0290488	0.952855
Vitvi05g00681	cellulose synthase like G2 (AT4G24000 similarity)	10.2.1	cell wall.cellulose synthesis.cellulose synthase	1.62759	0.00112237
Vitvi06g01398	cellulose synthase-like A02 (AT5G22740 similarity)	10.2.1	cell wall.cellulose synthesis.cellulose synthase	-1.48828	0.0661944
Vitvi07g00376	cellulose synthase-like D5 (AT1G02730 similarity)	10.2.1	cell wall.cellulose synthesis.cellulose synthase	0.523693	0.207644
Vitvi07g00513	Pectinacetylesterase family protein (AT2G46930 similarity)	10.2.1	cell wall.cellulose synthesis.cellulose synthase	0.286133	0.157863
Vitvi07g00665	Cellulose synthase family protein (AT5G17420 similarity)	10.2.1	cell wall.cellulose synthesis.cellulose synthase	-0.650435	0.599169
Vitvi07g01881	cellulose synthase A9 (AT2G21770 similarity)	10.2.1	cell wall.cellulose synthesis.cellulose synthase	1.56634	0.0040605
Vitvi07g02943	Cellulose-synthase-like C6 (AT3G07330 similarity)	10.2.1	cell wall.cellulose synthesis.cellulose synthase	0.874124	0.0072911
Vitvi08g01523	Nucleotide-diphospho-sugar transferases superfamily protein (AT5G03760 similarity)	10.2.1	cell wall.cellulose synthesis.cellulose synthase	-0.673361	0.530706
Vitvi08g01897	Cellulose synthase family protein (AT5G05170 similarity)	10.2.1	cell wall.cellulose synthesis.cellulose synthase	0.898693	0.0843331
Vitvi09g01302	Cellulose-synthase-like C5 (AT4G31590 similarity)	10.2.1	cell wall.cellulose synthesis.cellulose synthase	-1.62111	0.0696534
Vitvi10g00613	cellulose synthase family protein (AT4G18780 similarity)	10.2.1	cell wall.cellulose synthesis.cellulose synthase	-0.175991	0.850731
Vitvi10g02276	cellulose synthase like E1 (AT1G55850 similarity)	10.2.1	cell wall.cellulose synthesis.cellulose synthase	2.36531	5.01488e-05
Vitvi10g02277	cellulose synthase like E1 (AT1G55850 similarity)	10.2.1	cell wall.cellulose synthesis.cellulose synthase	1.07929	0.114254
Vitvi10g02279	cellulose synthase like E1 (AT1G55850 similarity)	10.2.1	cell wall.cellulose synthesis.cellulose synthase	-0.766006	0.00718367
Vitvi10g02282	cellulose synthase like E1 (AT1G55850 similarity)	10.2.1	cell wall.cellulose synthesis.cellulose synthase	2.57357	0.00132767
Vitvi10g02283	cellulose synthase like E1 (AT1G55850 similarity)	10.2.1	cell wall.cellulose synthesis.cellulose synthase	0.506271	0.144726
Vitvi10g02284	cellulose synthase like E1 (AT1G55850 similarity)	10.2.1	cell wall.cellulose synthesis.cellulose synthase	0.739248	0.0451151
Vitvi10g02287	cellulose synthase like E1 (AT1G55850 similarity)	10.2.1	cell wall.cellulose synthesis.cellulose synthase	0.338754	0.236411
Vitvi10g02373	PTHR13301//PTHR13301:SF67 - X-BOX TRANSCRIPTION FACTOR-RELATED // SUBFAMILY NOT NAMED (1 of 10)	10.2.1	cell wall.cellulose synthesis.cellulose synthase	0.503768	0.375706
Vitvi10g02386	cellulose synthase like E1 (AT1G55850 similarity)	10.2.1	cell wall.cellulose synthesis.cellulose synthase	0.0163076	0.966829
Vitvi11g00726	Cellulose synthase family protein (AT5G17420 similarity)	10.2.1	cell wall.cellulose synthesis.cellulose synthase	-0.278096	0.828161
Vitvi12g02371	cellulose synthase-like B3 (AT2G32530 similarity)	10.2.1	cell wall.cellulose synthesis.cellulose synthase	0.670713	0.0507821
Vitvi12g02373	cellulose synthase-like B3 (AT2G32530 similarity)	10.2.1	cell wall.cellulose synthesis.cellulose synthase	1.16892	0.00667681
Vitvi12g02374	cellulose synthase-like B4 (AT2G32540 similarity)	10.2.1	cell wall.cellulose synthesis.cellulose synthase	-0.512285	0.191818
Vitvi13g00754	Nucleotide-diphospho-sugar transferases superfamily protein (AT5G03760 similarity)	10.2.1	cell wall.cellulose synthesis.cellulose synthase	-0.836914	0.657768
Vitvi13g01731	Cellulose synthase family protein (AT5G05170 similarity)	10.2.1	cell wall.cellulose synthesis.cellulose synthase	1.31017	7.60115e-06
Vitvi14g01815	Cellulose-synthase-like C4 (AT3G28180 similarity)	10.2.1	cell wall.cellulose synthesis.cellulose synthase	1.27055	0.516252
Vitvi16g00137	cellulose synthase-like D3 (AT3G03050 similarity)	10.2.1	cell wall.cellulose synthesis.cellulose synthase	0.697	0.254116
Vitvi18g00008	cellulose synthase A2 (AT4G39350 similarity)	10.2.1	cell wall.cellulose synthesis.cellulose synthase	1.09632	0.0030872
Vitvi18g00616	Cellulose-synthase-like C12 (AT4G07960 similarity)	10.2.1	cell wall.cellulose synthesis.cellulose synthase	3.92688	6.43171e-05
Vitvi18g01628	cellulose synthase 6 (AT5G64740 similarity)	10.2.1	cell wall.cellulose synthesis.cellulose synthase	1.97269	0.00760358
Vitvi19g00697	cellulose synthase like E1 (AT1G55850 similarity)	10.2.1	cell wall.cellulose synthesis.cellulose synthase	0.111141	0.76997
Vitvi19g00700	cellulose synthase like E1 (AT1G55850 similarity)	10.2.1	cell wall.cellulose synthesis.cellulose synthase	-0.816169	0.0539216
Vitvi05g00076	COBRA-like protein-7 precursor (AT4G16120 similarity)	10.2.2	cell wall.cellulose synthesis.COBRA	0.775546	0.141919
Vitvi14g01357	COBRA-like extracellular glycosyl-phosphatidyl inositol-anchored protein family (AT5G15630 similarity)	10.2.2	cell wall.cellulose synthesis.COBRA	1.61085	0.253085
Vitvi14g01358	COBRA-like extracellular glycosyl-phosphatidyl inositol-anchored protein family (AT5G60920 similarity)	10.2.2	cell wall.cellulose synthesis.COBRA	2.11629	7.41723e-06
Vitvi17g00479	COBRA-like extracellular glycosyl-phosphatidyl inositol-anchored protein family (AT5G15630 similarity)	10.2.2	cell wall.cellulose synthesis.COBRA	-1.57161	0.35677
Vitvi17g00480	COBRA-like extracellular glycosyl-phosphatidyl inositol-anchored protein family (AT5G60920 similarity)	10.2.2	cell wall.cellulose synthesis.COBRA	-0.6985	0.104514
Vitvi19g00442	COBRA-like protein 10 precursor (AT3G20580 similarity)	10.2.2	cell wall.cellulose synthesis.COBRA	2.36529	0.0183595
Vitvi19g00045	Exostosin family protein (AT5G16890 similarity)	10.3	cell wall.hemicellulose synthesis	-0.0699039	0.705545
Vitvi08g01070	Nucleotide-diphospho-sugar transferases superfamily protein (AT2G37090 similarity)	10.3.2	cell wall.hemicellulose synthesis.glucuronoxylan	-0.111595	0.826124
Vitvi03g00235	galacturonosyltransferase 3 (AT4G38270 similarity)	10.4.1.1	cell wall.pectin synthesis.homogalacturonan.galacturonic acid transferase	0.728883	0.00243499
Vitvi07g00034	galacturonosyltransferase 6 (AT1G06780 similarity)	10.4.1.1	cell wall.pectin synthesis.homogalacturonan.galacturonic acid transferase	1.00676	0.00148698
Vitvi10g00299	PTHR32116:SF7 - GALACTURONOSYLTRANSFERASE 4-RELATED (1 of 2)	10.4.1.1	cell wall.pectin synthesis.homogalacturonan.galacturonic acid transferase	0.167215	0.689569
Vitvi13g00657	Armadillo/beta-catenin repeat family protein / kinesin motor family protein (AT3G54870 similarity)	10.4.3.6	cell wall.pectin synthesis.rhamnogalacturonan II.xylose transferase with fucose acceptor	0.977547	0.140621
Vitvi13g00658	Armadillo/beta-catenin repeat family protein / kinesin motor family protein (AT3G54870 similarity)	10.4.3.6	cell wall.pectin synthesis.rhamnogalacturonan II.xylose transferase with fucose acceptor	-0.168597	0.384796
Vitvi15g01046	Nucleotide-diphospho-sugar transferase family protein (AT4G01220 similarity)	10.4.3.6	cell wall.pectin synthesis.rhamnogalacturonan II.xylose transferase with fucose acceptor	0.614557	0.0074545
Vitvi12g00024	secretion-regulating guanine nucleotide exchange factor (AT3G58800 similarity)	10.5	cell wall.cell wall proteins	0.103564	0.551602
Vitvi17g00116	SNF1-related protein kinase regulatory subunit gamma 1 (AT3G48530 similarity)	10.5	cell wall.cell wall proteins	0.470606	0.178615
Vitvi06g00303	PTHR32077:SF7 - FASCICLIN-LIKE ARABINOGALACTAN PROTEIN 11 (1 of 7)	10.5.1.1	cell wall.cell wall proteins.AGPs.AGP	0.205252	0.92532
Vitvi06g00459	PTHR32382:SF0 - FASCICLIN-LIKE ARABINOGALACTAN PROTEIN 4 (1 of 1)	10.5.1.1	cell wall.cell wall proteins.AGPs.AGP	0.170061	0.764791
Vitvi08g00235	FASCICLIN-like arabinogalactan protein 16 precursor (AT2G35860 similarity)	10.5.1.1	cell wall.cell wall proteins.AGPs.AGP	0.456486	0.0309421
Vitvi08g00240	FASCICLIN-like arabinogalactan protein 16 precursor (AT2G35860 similarity)	10.5.1.1	cell wall.cell wall proteins.AGPs.AGP	1.78789	5.73092e-05
Vitvi08g02147	PTHR32077:SF7 - FASCICLIN-LIKE ARABINOGALACTAN PROTEIN 11 (1 of 7)	10.5.1.1	cell wall.cell wall proteins.AGPs.AGP	-0.876402	0.666552
Vitvi12g00248	PTHR32077:SF6 - FASCICLIN-LIKE ARABINOGALACTAN PROTEIN 13-RELATED (1 of 1)	10.5.1.1	cell wall.cell wall proteins.AGPs.AGP	-1.89827	0.466413
Vitvi12g00719	FASCICLIN-like arabinogalactan 2 (AT4G12730 similarity)	10.5.1.1	cell wall.cell wall proteins.AGPs.AGP	-0.305848	0.0608398
Vitvi12g00721	FASCICLIN-like arabinogalactan 2 (AT4G12730 similarity)	10.5.1.1	cell wall.cell wall proteins.AGPs.AGP	2.66643	0.00153776
Vitvi15g01019	PTHR33374:SF6 - ARABINOGALACTAN PEPTIDE 16-RELATED (1 of 3)	10.5.1.1	cell wall.cell wall proteins.AGPs.AGP	1.45942	0.0186627
Vitvi19g00682	PTHR32382:SF4 - FASCICLIN-LIKE ARABINOGALACTAN PROTEIN 1 (1 of 2)	10.5.1.1	cell wall.cell wall proteins.AGPs.AGP	-0.859495	0.503815
Vitvi17g00627	fucosyltransferase 1 (AT2G03220 similarity)	10.5.1.2	cell wall.cell wall proteins.AGPs.AGP fucosyltransferase	0.696373	0.0229231
Vitvi03g01388	PTHR23201:SF16 - PROLINE-RICH PROTEIN 4 (1 of 3)	10.5.2	cell wall.cell wall proteins.proline rich proteins	-0.520638	0.652547
Vitvi03g00536	Leucine-rich repeat (LRR) family protein (AT4G06744 similarity)	10.5.3	cell wall.cell wall proteins.LRR	-0.828427	0.522885
Vitvi03g00537	PTHR27000:SF43 - GENOMIC DNA, CHROMOSOME 3, P1 CLONE: MLD14 (1 of 3)	10.5.3	cell wall.cell wall proteins.LRR	-0.807068	0.39382
Vitvi05g00544	Leucine-rich repeat (LRR) family protein	10.5.3	cell wall.cell wall proteins.LRR	-0.923403	0.481082
Vitvi10g01880	receptor like protein 29 (AT2G42800 similarity)	10.5.3	cell wall.cell wall proteins.LRR	2.20469	0.0596854
Vitvi11g00243	Leucine-rich repeat (LRR) family protein (AT2G19780 similarity)	10.5.3	cell wall.cell wall proteins.LRR	0.410915	0.500807
Vitvi11g00360	Leucine-rich repeat (LRR) family protein (AT3G24480 similarity)	10.5.3	cell wall.cell wall proteins.LRR	3.4627	0.000153629
Vitvi15g01565	2.4.1.5 - Dextransucrase / Sucrose 6-glucosyltransferase (1 of 1)	10.5.3	cell wall.cell wall proteins.LRR	0.319889	0.410535
Vitvi18g00743	Leucine-rich repeat (LRR) family protein (AT3G19320 similarity)	10.5.3	cell wall.cell wall proteins.LRR	0.764339	0.264651
Vitvi02g01716	PF05553 - Cotton fibre expressed protein (DUF761) (1 of 9)	10.5.4	cell wall.cell wall proteins.HRGP	-0.546172	0.04337
Vitvi05g00503	FRIGIDA-like protein (AT3G22440 similarity)	10.5.4	cell wall.cell wall proteins.HRGP	-0.153701	0.354975
Vitvi11g00350	FRIGIDA-like protein (AT3G22440 similarity)	10.5.4	cell wall.cell wall proteins.HRGP	-0.29507	0.0496004
Vitvi12g00309	formin-like protein (DUF1421) (AT4G28300 similarity)	10.5.4	cell wall.cell wall proteins.HRGP	0.250085	0.191849
Vitvi16g00852	PTHR37767:SF1 - HYDROXYPROLINE-RICH GLYCOPROTEIN FAMILY PROTEIN (1 of 1)	10.5.4	cell wall.cell wall proteins.HRGP	0.0554907	0.913517
Vitvi01g01838	reversibly glycosylated polypeptide 3 (AT3G08900 similarity)	10.5.5	cell wall.cell wall proteins.RGP	1.09326	0.00315823
Vitvi04g01124	PTHR31682:SF4 - UDP-ARABINOPYRANOSE MUTASE 5-RELATED (1 of 1)	10.5.5	cell wall.cell wall proteins.RGP	-0.0192716	0.881325
Vitvi14g01350	reversibly glycosylated polypeptide 3 (AT3G08900 similarity)	10.5.5	cell wall.cell wall proteins.RGP	-1.17025	0.448495
Vitvi17g00103	reversibly glycosylated polypeptide 1 (AT3G02230 similarity)	10.5.5	cell wall.cell wall proteins.RGP	1.61067	0.16527
Vitvi17g01440	reversibly glycosylated polypeptide 3 (AT3G08900 similarity)	10.5.5	cell wall.cell wall proteins.RGP	0.251382	0.406136
Vitvi11g01463	glucuronidase 3 (AT5G34940 similarity)	10.6	cell wall.degradation	0.823206	0.0131727
Vitvi17g00673	glucuronidase 2 (AT5G07830 similarity)	10.6	cell wall.degradation	-0.34675	0.0967714
Vitvi02g00125	glycosyl hydrolase 9C2 (AT1G64390 similarity)	10.6.1	cell wall.degradation.cellulases and beta-1,4-glucanases	-0.612917	0.374731
Vitvi02g00236	cellulase 2 (AT1G02800 similarity)	10.6.1	cell wall.degradation.cellulases and beta-1,4-glucanases	-3.925	0.000505558
Vitvi04g01444	glycosyl hydrolase 9B5 (AT1G19940 similarity)	10.6.1	cell wall.degradation.cellulases and beta-1,4-glucanases	0.541775	0.380102
Vitvi06g00593	Glycosyl hydrolase family protein (AT3G47000 similarity)	10.6.1	cell wall.degradation.cellulases and beta-1,4-glucanases	0.556331	0.059927
Vitvi06g00962	Glycosyl hydrolase family protein (AT5G20950 similarity)	10.6.1	cell wall.degradation.cellulases and beta-1,4-glucanases	-1.51752	0.142001
Vitvi07g00352	glycosyl hydrolase 9B13 (AT4G02290 similarity)	10.6.1	cell wall.degradation.cellulases and beta-1,4-glucanases	0.952726	0.287963
Vitvi07g02990	Six-hairpin glycosidases superfamily protein (AT1G65610 similarity)	10.6.1	cell wall.degradation.cellulases and beta-1,4-glucanases	2.19304	3.41989e-05
Vitvi08g00189	Glycosyl hydrolase family protein (AT5G20950 similarity)	10.6.1	cell wall.degradation.cellulases and beta-1,4-glucanases	0.22507	0.705466
Vitvi08g02465	Six-hairpin glycosidases superfamily protein (AT1G65610 similarity)	10.6.1	cell wall.degradation.cellulases and beta-1,4-glucanases	2.06013	0.00043473
Vitvi12g00429	Major facilitator superfamily protein (AT3G21670 similarity)	10.6.1	cell wall.degradation.cellulases and beta-1,4-glucanases	0.191424	0.627236
Vitvi12g00430	Major facilitator superfamily protein (AT3G21670 similarity)	10.6.1	cell wall.degradation.cellulases and beta-1,4-glucanases	0.318738	0.847837
Vitvi12g02167	glycosyl hydrolase 9A1 (AT5G49720 similarity)	10.6.1	cell wall.degradation.cellulases and beta-1,4-glucanases	0.989537	0.000153949
Vitvi12g02168	Seven transmembrane MLO family protein (AT4G24250 similarity)	10.6.1	cell wall.degradation.cellulases and beta-1,4-glucanases	2.40891	0.000852369
Vitvi18g01098	glycosyl hydrolase 9B7 (AT1G75680 similarity)	10.6.1	cell wall.degradation.cellulases and beta-1,4-glucanases	-1.13766	0.112538
Vitvi18g02345	cellulase 3 (AT1G71380 similarity)	10.6.1	cell wall.degradation.cellulases and beta-1,4-glucanases	-0.902029	0.619349
Vitvi01g01805	xyloglucan endotransglucosylase/hydrolase 5 (AT5G13870 similarity)	10.6.2	cell wall.degradation.mannan-xylose-arabinose-fucose	-0.692253	0.619366
Vitvi04g01334	Glycosyl hydrolase superfamily protein (AT5G66460 similarity)	10.6.2	cell wall.degradation.mannan-xylose-arabinose-fucose	0.861567	0.136642
Vitvi05g00089	beta-xylosidase 1 (AT5G49360 similarity)	10.6.2	cell wall.degradation.mannan-xylose-arabinose-fucose	0.0242324	0.976357
Vitvi05g01265	xyloglucan endotransglucosylase/hydrolase 15 (AT4G14130 similarity)	10.6.2	cell wall.degradation.mannan-xylose-arabinose-fucose	4.6486	3.06971e-05
Vitvi05g01266	xyloglucan endotransglucosylase/hydrolase 16 (AT3G23730 similarity)	10.6.2	cell wall.degradation.mannan-xylose-arabinose-fucose	3.43083	2.15059e-05
Vitvi05g02108	xyloglucan endotransglucosylase/hydrolase 16 (AT3G23730 similarity)	10.6.2	cell wall.degradation.mannan-xylose-arabinose-fucose	3.15055	0.352497
Vitvi05g02111	xyloglucan endotransglucosylase/hydrolase 16 (AT3G23730 similarity)	10.6.2	cell wall.degradation.mannan-xylose-arabinose-fucose	4.91418	0.207029
Vitvi06g01323	alpha-L-fucosidase 1 (AT2G28100 similarity)	10.6.2	cell wall.degradation.mannan-xylose-arabinose-fucose	-0.147119	0.272441
Vitvi07g00401	beta-xylosidase 2 (AT1G02640 similarity)	10.6.2	cell wall.degradation.mannan-xylose-arabinose-fucose	0.637116	0.367419
Vitvi07g01522	Glycosyl hydrolase family protein (AT5G10560 similarity)	10.6.2	cell wall.degradation.mannan-xylose-arabinose-fucose	-0.0129343	0.970585
Vitvi08g00233	beta-D-xylosidase 4 (AT5G64570 similarity)	10.6.2	cell wall.degradation.mannan-xylose-arabinose-fucose	-1.84963	0.0012921
Vitvi08g00875	Glycosyl hydrolase superfamily protein (AT5G01930 similarity)	10.6.2	cell wall.degradation.mannan-xylose-arabinose-fucose	0.315143	0.778733
Vitvi08g00877	Glycosyl hydrolase superfamily protein (AT5G01930 similarity)	10.6.2	cell wall.degradation.mannan-xylose-arabinose-fucose	0.477876	0.32794
Vitvi08g00897	alpha-L-arabinofuranosidase 1 (AT3G10740 similarity)	10.6.2	cell wall.degradation.mannan-xylose-arabinose-fucose	1.0962	0.00160281
Vitvi10g00186	Glycosyl hydrolase superfamily protein (AT2G20680 similarity)	10.6.2	cell wall.degradation.mannan-xylose-arabinose-fucose	-0.11718	0.676262
Vitvi11g01263	K14504 - xyloglucan:xyloglucosyl transferase TCH4 (TCH4) (1 of 1)	10.6.2	cell wall.degradation.mannan-xylose-arabinose-fucose	3.15486	0.266781
Vitvi11g01265	xyloglucan endotransglycosylase 6 (AT4G25810 similarity)	10.6.2	cell wall.degradation.mannan-xylose-arabinose-fucose	3.89401	0.0140259
Vitvi11g01268	xyloglucan endotransglucosylase/hydrolase 15 (AT4G14130 similarity)	10.6.2	cell wall.degradation.mannan-xylose-arabinose-fucose	1.6241	0.00136483
Vitvi11g01674	xyloglucan endotransglycosylase 6 (AT4G25810 similarity)	10.6.2	cell wall.degradation.mannan-xylose-arabinose-fucose	5.15953	0.164848
Vitvi11g01675	xyloglucan endotransglycosylase 6 (AT4G25810 similarity)	10.6.2	cell wall.degradation.mannan-xylose-arabinose-fucose	5.94343	0.0258175
Vitvi11g01676	xyloglucan endotransglucosylase/hydrolase 24 (AT4G30270 similarity)	10.6.2	cell wall.degradation.mannan-xylose-arabinose-fucose	3.887	0.0193246
Vitvi11g01677	xyloglucan endotransglycosylase 6 (AT4G25810 similarity)	10.6.2	cell wall.degradation.mannan-xylose-arabinose-fucose	4.72836	0.0400274
Vitvi11g01678	xyloglucan endotransglycosylase 6 (AT4G25810 similarity)	10.6.2	cell wall.degradation.mannan-xylose-arabinose-fucose	3.01157	0.439412
Vitvi11g01680	xyloglucan endotransglycosylase 6 (AT4G25810 similarity)	10.6.2	cell wall.degradation.mannan-xylose-arabinose-fucose	4.88127	0.0823179
Vitvi11g01682	xyloglucan endotransglycosylase 6 (AT4G25810 similarity)	10.6.2	cell wall.degradation.mannan-xylose-arabinose-fucose	2.43227	0.418434
Vitvi11g01683	Xyloglucan endotransglucosylase/hydrolase family protein (AT5G57560 similarity)	10.6.2	cell wall.degradation.mannan-xylose-arabinose-fucose	1.31976	0.78317
Vitvi12g00303	Glycosyl hydrolase superfamily protein (AT2G20680 similarity)	10.6.2	cell wall.degradation.mannan-xylose-arabinose-fucose	-0.202286	0.50379
Vitvi12g00586	xyloglucan endotransglucosylase/hydrolase 9 (AT4G03210 similarity)	10.6.2	cell wall.degradation.mannan-xylose-arabinose-fucose	3.08088	0.0133389
Vitvi18g00375	Glycosyl hydrolase family protein (AT1G78060 similarity)	10.6.2	cell wall.degradation.mannan-xylose-arabinose-fucose	1.93614	0.0380456
Vitvi18g00376	Glycosyl hydrolase family protein (AT1G78060 similarity)	10.6.2	cell wall.degradation.mannan-xylose-arabinose-fucose	0.190821	0.708781
Vitvi18g00601	glycosyl hydrolase family 10 protein / carbohydrate-binding domain-containing protein (AT1G58370 similarity)	10.6.2	cell wall.degradation.mannan-xylose-arabinose-fucose	0.765096	0.000895782
Vitvi18g00991	Glycosyl hydrolase superfamily protein (AT5G66460 similarity)	10.6.2	cell wall.degradation.mannan-xylose-arabinose-fucose	1.26548	0.00712837
Vitvi18g02013	PF03464//PF03465 - eRF1 domain 2 (eRF1_2) // eRF1 domain 3 (eRF1_3) (1 of 1)	10.6.2	cell wall.degradation.mannan-xylose-arabinose-fucose	0.217328	0.32373
Vitvi18g02014	PTHR31062:SF15 - XYLOGLUCAN ENDOTRANSGLUCOSYLASE/HYDROLASE PROTEIN 4-RELATED (1 of 2)	10.6.2	cell wall.degradation.mannan-xylose-arabinose-fucose	-0.00747104	0.984517
Vitvi01g00593	Pectate lyase family protein (AT1G67750 similarity)	10.6.3	cell wall.degradation.pectate lyases and polygalacturonases	-4.71141	0.0876379
Vitvi01g00708	PPR superfamily protein (AT1G23450 similarity)	10.6.3	cell wall.degradation.pectate lyases and polygalacturonases	-0.319087	0.713068
Vitvi01g00747	polygalacturonase 2 (AT1G70370 similarity)	10.6.3	cell wall.degradation.pectate lyases and polygalacturonases	-0.882594	0.71376
Vitvi02g00022	Pectin lyase-like superfamily protein (AT3G61490 similarity)	10.6.3	cell wall.degradation.pectate lyases and polygalacturonases	-0.668359	0.459338
Vitvi02g00118	Pectin lyase-like superfamily protein (AT4G23820 similarity)	10.6.3	cell wall.degradation.pectate lyases and polygalacturonases	-0.31352	0.463534
Vitvi04g01701	Pectin lyase-like superfamily protein (AT4G33440 similarity)	10.6.3	cell wall.degradation.pectate lyases and polygalacturonases	1.76718	0.0559042
Vitvi05g00047	Pectin lyase-like superfamily protein (AT4G18180 similarity)	10.6.3	cell wall.degradation.pectate lyases and polygalacturonases	-4.81851	0.000193393
Vitvi05g00061	Pectin lyase-like superfamily protein (AT3G16850 similarity)	10.6.3	cell wall.degradation.pectate lyases and polygalacturonases	0.629516	0.126886
Vitvi05g00953	Pectin lyase-like superfamily protein (AT4G13710 similarity)	10.6.3	cell wall.degradation.pectate lyases and polygalacturonases	-1.39407	0.225397
Vitvi07g00363	Pectin lyase-like superfamily protein (AT3G16850 similarity)	10.6.3	cell wall.degradation.pectate lyases and polygalacturonases	2.57896	6.86593e-06
Vitvi07g00525	Pectin lyase-like superfamily protein (AT3G62110 similarity)	10.6.3	cell wall.degradation.pectate lyases and polygalacturonases	0.222077	0.501784
Vitvi07g00787	Pectin lyase-like superfamily protein (AT4G13710 similarity)	10.6.3	cell wall.degradation.pectate lyases and polygalacturonases	-1.1548	0.237786
Vitvi08g01102	Pectin lyase-like superfamily protein (AT3G55140 similarity)	10.6.3	cell wall.degradation.pectate lyases and polygalacturonases	-0.772918	0.0358191
Vitvi08g01606	PTHR31683:SF21 - PECTATE LYASE 12-RELATED (1 of 1)	10.6.3	cell wall.degradation.pectate lyases and polygalacturonases	1.84498	0.182322
Vitvi08g01844	polygalacturonase inhibiting protein 1 (AT5G06860 similarity)	10.6.3	cell wall.degradation.pectate lyases and polygalacturonases	3.32614	0.000963416
Vitvi08g01857	Pectin lyase-like superfamily protein (AT3G57790 similarity)	10.6.3	cell wall.degradation.pectate lyases and polygalacturonases	0.421543	0.0304695
Vitvi08g02375	Pectin lyase-like superfamily protein (AT3G57510 similarity)	10.6.3	cell wall.degradation.pectate lyases and polygalacturonases	-4.03127	0.000441938
Vitvi08g02376	Pectin lyase-like superfamily protein (AT3G57510 similarity)	10.6.3	cell wall.degradation.pectate lyases and polygalacturonases	-2.99985	7.14303e-07
Vitvi09g00556	Pectin lyase-like superfamily protein (AT1G80170 similarity)	10.6.3	cell wall.degradation.pectate lyases and polygalacturonases	-0.844036	0.000572184
Vitvi11g00051	Pectin lyase-like superfamily protein (AT3G42950 similarity)	10.6.3	cell wall.degradation.pectate lyases and polygalacturonases	0.376153	0.0116541
Vitvi12g00131	S-domain-2 5 (AT4G32300 similarity)	10.6.3	cell wall.degradation.pectate lyases and polygalacturonases	0.374715	0.373386
Vitvi12g00646	Pectin lyase-like superfamily protein (AT3G07850 similarity)	10.6.3	cell wall.degradation.pectate lyases and polygalacturonases	-0.763234	0.016928
Vitvi12g02477	Pectin lyase-like superfamily protein (AT1G78400 similarity)	10.6.3	cell wall.degradation.pectate lyases and polygalacturonases	-0.754945	0.004953
Vitvi13g00232	Pectin lyase-like superfamily protein (AT3G55140 similarity)	10.6.3	cell wall.degradation.pectate lyases and polygalacturonases	-0.131577	0.786055
Vitvi13g00667	Pectin lyase-like superfamily protein (AT5G04310 similarity)	10.6.3	cell wall.degradation.pectate lyases and polygalacturonases	1.24899	0.0408377
Vitvi13g00669	Pectin lyase-like superfamily protein (AT3G53190 similarity)	10.6.3	cell wall.degradation.pectate lyases and polygalacturonases	-1.30136	0.00659789
Vitvi14g01635	Pectin lyase-like superfamily protein (AT5G63180 similarity)	10.6.3	cell wall.degradation.pectate lyases and polygalacturonases	-0.0788416	0.943614
Vitvi14g01745	Pectin lyase-like superfamily protein (AT5G14650 similarity)	10.6.3	cell wall.degradation.pectate lyases and polygalacturonases	3.48746	0.000135813
Vitvi15g01076	PTHR31339:SF7 - POLYGALACTURONASE-RELATED (1 of 3)	10.6.3	cell wall.degradation.pectate lyases and polygalacturonases	2.06555	0.21172
Vitvi16g01920	Pectin lyase-like superfamily protein (AT3G48950 similarity)	10.6.3	cell wall.degradation.pectate lyases and polygalacturonases	-0.158413	0.687245
Vitvi17g00796	polygalacturonase 2 (AT1G70370 similarity)	10.6.3	cell wall.degradation.pectate lyases and polygalacturonases	-0.0891329	0.929642
Vitvi17g00977	no description	10.6.3	cell wall.degradation.pectate lyases and polygalacturonases	-2.27835	0.0350686
Vitvi18g00549	Rhamnogalacturonate lyase family protein (AT1G09890 similarity)	10.6.3	cell wall.degradation.pectate lyases and polygalacturonases	-1.66256	0.000559013
Vitvi00g02173	expansin-like B1 (AT4G17030 similarity)	10.7	cell wall.modification	-1.96978	0.00954277
Vitvi01g00533	xyloglucan endotransglucosylase/hydrolase 28 (AT1G14720 similarity)	10.7	cell wall.modification	0.159413	0.263664
Vitvi01g00784	xyloglucan:xyloglucosyl transferase 33 (AT1G10550 similarity)	10.7	cell wall.modification	4.82853	0.000353427
Vitvi01g01030	expansin A1 (AT1G69530 similarity)	10.7	cell wall.modification	0.0599251	0.949598
Vitvi02g00653	expansin-like B1 (AT4G17030 similarity)	10.7	cell wall.modification	1.09961	0.161586
Vitvi02g00792	xyloglucan endotransglucosylase/hydrolase 30 (AT1G32170 similarity)	10.7	cell wall.modification	0.568341	0.0236989
Vitvi02g01788	expansin-like B1 (AT4G17030 similarity)	10.7	cell wall.modification	-0.82925	0.416306
Vitvi03g00209	expansin-like A2 (AT4G38400 similarity)	10.7	cell wall.modification	2.62125	0.00722026
Vitvi03g00258	expansin A20 (AT4G38210 similarity)	10.7	cell wall.modification	0.638579	0.110807
Vitvi03g00737	xyloglucan endotransglucosylase/hydrolase 10 (AT2G14620 similarity)	10.7	cell wall.modification	3.24693	0.00111178
Vitvi04g00846	expansin A13 (AT3G03220 similarity)	10.7	cell wall.modification	0.643454	0.0916636
Vitvi06g00481	expansin A4 (AT2G39700 similarity)	10.7	cell wall.modification	-0.419117	0.609419
Vitvi06g00790	expansin A8 (AT2G40610 similarity)	10.7	cell wall.modification	-6.20407	0.0401817
Vitvi06g01329	xyloglucan endotransglucosylase/hydrolase 32 (AT2G36870 similarity)	10.7	cell wall.modification	1.95242	0.000140927
Vitvi08g01206	expansin A4 (AT2G39700 similarity)	10.7	cell wall.modification	-1.05416	0.0327654
Vitvi08g01617	xyloglucan endotransglucosylase/hydrolase 32 (AT2G36870 similarity)	10.7	cell wall.modification	-1.27264	0.594976
Vitvi09g00767	expansin B2 (AT1G65680 similarity)	10.7	cell wall.modification	-1.60825	0.660203
Vitvi10g00026	xyloglucan endotransglucosylase/hydrolase 8 (AT1G11545 similarity)	10.7	cell wall.modification	1.09091	0.517926
Vitvi12g00342	expansin B3 (AT4G28250 similarity)	10.7	cell wall.modification	-2.92533	0.0605838
Vitvi13g00172	expansin A8 (AT2G40610 similarity)	10.7	cell wall.modification	-9.27149	0.0106691
Vitvi13g00309	expansin A4 (AT2G39700 similarity)	10.7	cell wall.modification	2.43715	0.0228931
Vitvi14g01977	expansin A1 (AT1G69530 similarity)	10.7	cell wall.modification	-5.15908	0.10017
Vitvi17g00616	expansin A1 (AT1G69530 similarity)	10.7	cell wall.modification	0.70234	0.207178
Vitvi17g01251	expansin A15 (AT2G03090 similarity)	10.7	cell wall.modification	-2.8771	0.0126022
Vitvi01g00456	Plant invertase/pectin methylesterase inhibitor superfamily (AT1G23200 similarity)	10.8.1	cell wall.pectinesterases.PME	0.0780365	0.937964
Vitvi02g00553	Pectin lyase-like superfamily protein (AT5G47500 similarity)	10.8.1	cell wall.pectinesterases.PME	-0.315106	0.807269
Vitvi05g01353	pectin methylesterase 61 (AT3G59010 similarity)	10.8.1	cell wall.pectinesterases.PME	-2.0218	0.189498
Vitvi06g01156	Plant invertase/pectin methylesterase inhibitor superfamily (AT2G45220 similarity)	10.8.1	cell wall.pectinesterases.PME	5.11054	0.00229735
Vitvi07g00351	Plant invertase/pectin methylesterase inhibitor superfamily (AT4G02320 similarity)	10.8.1	cell wall.pectinesterases.PME	-0.130005	0.899254
Vitvi09g00018	PTHR31707:SF42 - PECTINESTERASE 1-RELATED (1 of 1)	10.8.1	cell wall.pectinesterases.PME	-0.809933	0.175563
Vitvi10g00031	methylesterase PCR A (AT1G11580 similarity)	10.8.1	cell wall.pectinesterases.PME	0.222299	0.837574
Vitvi11g00013	pectin methylesterase 3 (AT3G14310 similarity)	10.8.1	cell wall.pectinesterases.PME	-2.33399	0.0902407
Vitvi11g00014	Plant invertase/pectin methylesterase inhibitor superfamily (AT2G26440 similarity)	10.8.1	cell wall.pectinesterases.PME	-4.79027	0.0104453
Vitvi11g00031	pectin methylesterase 2 (AT1G53830 similarity)	10.8.1	cell wall.pectinesterases.PME	0.0624145	0.786961
Vitvi12g02137	Plant invertase/pectin methylesterase inhibitor superfamily (AT3G43270 similarity)	10.8.1	cell wall.pectinesterases.PME	0.285663	0.519532
Vitvi14g00035	Plant invertase/pectin methylesterase inhibitor superfamily (AT4G02300 similarity)	10.8.1	cell wall.pectinesterases.PME	0.398243	0.105408
Vitvi14g00154	Plant invertase/pectin methylesterase inhibitor superfamily (AT3G05620 similarity)	10.8.1	cell wall.pectinesterases.PME	3.48286	2.13323e-05
Vitvi14g01995	pectin methylesterase 31 (AT3G29090 similarity)	10.8.1	cell wall.pectinesterases.PME	-0.226306	0.0905045
Vitvi14g02500	Plant invertase/pectin methylesterase inhibitor superfamily (AT5G27870 similarity)	10.8.1	cell wall.pectinesterases.PME	-0.0221759	0.916815
Vitvi15g00704	Plant invertase/pectin methylesterase inhibitor superfamily (AT2G45220 similarity)	10.8.1	cell wall.pectinesterases.PME	0.652322	0.50545
Vitvi16g00265	Pectin lyase-like superfamily protein (AT1G69940 similarity)	10.8.1	cell wall.pectinesterases.PME	1.76423	0.0072183
Vitvi16g01418	Plant invertase/pectin methylesterase inhibitor superfamily (AT3G49220 similarity)	10.8.1	cell wall.pectinesterases.PME	2.34463	0.0041775
Vitvi02g01230	Pectinacetylesterase family protein (AT4G19420 similarity)	10.8.2	cell wall.pectinesterases.acetyl esterase	1.95701	1.63369e-05
Vitvi02g01662	Profilin family protein (AT4G19400 similarity)	10.8.2	cell wall.pectinesterases.acetyl esterase	0.388497	0.0349098
Vitvi05g00276	Pectinacetylesterase family protein (AT3G05910 similarity)	10.8.2	cell wall.pectinesterases.acetyl esterase	-2.77948	0.0265609
Vitvi07g02249	Pectinacetylesterase family protein (AT2G46930 similarity)	10.8.2	cell wall.pectinesterases.acetyl esterase	4.7729	0.000135813
Vitvi08g01193	Pectinacetylesterase family protein (AT3G09410 similarity)	10.8.2	cell wall.pectinesterases.acetyl esterase	-0.167916	0.428067
Vitvi14g00017	Pectinacetylesterase family protein (AT3G05910 similarity)	10.8.2	cell wall.pectinesterases.acetyl esterase	-0.109949	0.704409
Vitvi10g00383	sphingosine kinase 1 (AT4G21540 similarity)	11	lipid metabolism	0.943013	0.000656705
Vitvi19g00512	tetraacyldisaccharide 4'-kinase family protein (AT3G20480 similarity)	11	lipid metabolism	-0.724626	0.410643
Vitvi03g00322	3-ketoacyl-CoA synthase 4 (AT1G19440 similarity)	11.1	lipid metabolism.FA synthesis and FA elongation	0.0509186	0.835528
Vitvi04g00192	3-ketoacyl-CoA synthase 10 (AT2G26250 similarity)	11.1	lipid metabolism.FA synthesis and FA elongation	-0.221603	0.673065
Vitvi04g00410	3-ketoacyl-CoA synthase 11 (AT2G26640 similarity)	11.1	lipid metabolism.FA synthesis and FA elongation	-0.888371	0.0492342
Vitvi05g00616	PTHR31561:SF25 - 3-KETOACYL-COA SYNTHASE 17-RELATED (1 of 1)	11.1	lipid metabolism.FA synthesis and FA elongation	-0.551309	0.405101
Vitvi11g00415	3-ketoacyl-CoA synthase 11 (AT2G26640 similarity)	11.1	lipid metabolism.FA synthesis and FA elongation	0.395263	0.329084
Vitvi13g00230	PTHR31561:SF24 - 3-KETOACYL-COA SYNTHASE 12-RELATED (1 of 3)	11.1	lipid metabolism.FA synthesis and FA elongation	-0.948472	0.102037
Vitvi14g01198	3-ketoacyl-CoA synthase 6 (AT1G68530 similarity)	11.1	lipid metabolism.FA synthesis and FA elongation	-1.62658	0.0270182
Vitvi15g00896	3-ketoacyl-CoA synthase 1 (AT1G01120 similarity)	11.1	lipid metabolism.FA synthesis and FA elongation	0.295361	0.352497
Vitvi15g01553	3-ketoacyl-CoA synthase 1 (AT1G01120 similarity)	11.1	lipid metabolism.FA synthesis and FA elongation	-0.815485	0.00174649
Vitvi18g00368	acetyl-CoA carboxylase 1 (AT1G36160 similarity)	11.1.1.1	lipid metabolism.FA synthesis and FA elongation.acetyl CoA carboxylation.homomeric enzyme	0.19342	0.414593
Vitvi08g01319	acetyl Co-enzyme a carboxylase carboxyltransferase alpha subunit (AT2G38040 similarity)	11.1.1.2.1	lipid metabolism.FA synthesis and FA elongation.acetyl CoA carboxylation.heteromeric complex.alpha carboxyltransferase	-0.398088	0.11745
Vitvi15g01168	acetyl Co-enzyme a carboxylase carboxyltransferase alpha subunit (AT2G38040 similarity)	11.1.1.2.1	lipid metabolism.FA synthesis and FA elongation.acetyl CoA carboxylation.heteromeric complex.alpha carboxyltransferase	-0.167037	0.457435
Vitvi04g01193	chloroplastic acetylcoenzyme A carboxylase 1 (AT5G16390 similarity)	11.1.1.2.3	lipid metabolism.FA synthesis and FA elongation.acetyl CoA carboxylation.heteromeric complex.biotin carboxyl carrier protein	0.59581	0.0036853
Vitvi09g00529	Single hybrid motif superfamily protein (AT3G15690 similarity)	11.1.1.2.3	lipid metabolism.FA synthesis and FA elongation.acetyl CoA carboxylation.heteromeric complex.biotin carboxyl carrier protein	-0.354081	0.108047
Vitvi13g00123	biotin/lipoyl attachment domain-containing protein (AT3G56130 similarity)	11.1.1.2.3	lipid metabolism.FA synthesis and FA elongation.acetyl CoA carboxylation.heteromeric complex.biotin carboxyl carrier protein	0.0865722	0.793427
Vitvi14g02043	biotin carboxyl carrier protein 2 (AT5G15530 similarity)	11.1.1.2.3	lipid metabolism.FA synthesis and FA elongation.acetyl CoA carboxylation.heteromeric complex.biotin carboxyl carrier protein	-0.707945	0.111098
Vitvi05g01116	HXXXD-type acyl-transferase family protein (AT4G13840 similarity)	11.1.11	lipid metabolism.FA synthesis and FA elongation.fatty acid elongase	-4.47226	0.0554912
Vitvi18g00529	HXXXD-type acyl-transferase family protein (AT4G24510 similarity)	11.1.11	lipid metabolism.FA synthesis and FA elongation.fatty acid elongase	-0.613912	0.0969944
Vitvi01g01748	acyl carrier protein 4 (AT4G25050 similarity)	11.1.12	lipid metabolism.FA synthesis and FA elongation.ACP protein	-1.27944	0.000464333
Vitvi04g01199	mitochondrial acyl carrier protein 2 (AT1G65290 similarity)	11.1.12	lipid metabolism.FA synthesis and FA elongation.ACP protein	0.263071	0.0525122
Vitvi05g00362	acyl carrier protein 2 (AT1G54580 similarity)	11.1.12	lipid metabolism.FA synthesis and FA elongation.ACP protein	0.759813	0.000326123
Vitvi10g00249	mitochondrial acyl carrier protein 3 (AT5G47630 similarity)	11.1.12	lipid metabolism.FA synthesis and FA elongation.ACP protein	-0.469019	0.123439
Vitvi14g00348	acyl carrier protein 4 (AT4G25050 similarity)	11.1.12	lipid metabolism.FA synthesis and FA elongation.ACP protein	0.176348	0.289258
Vitvi15g00463	mitochondrial acyl carrier protein 1 (AT2G44620 similarity)	11.1.12	lipid metabolism.FA synthesis and FA elongation.ACP protein	0.123969	0.425476
Vitvi02g01171	acyl-CoA-binding protein 6 (AT1G31812 similarity)	11.1.13	lipid metabolism.FA synthesis and FA elongation.acyl-CoA binding protein	1.14595	6.86687e-05
Vitvi07g01622	PTHR23310:SF14 - PROTEIN ACBP-7 (1 of 2)	11.1.13	lipid metabolism.FA synthesis and FA elongation.acyl-CoA binding protein	-0.0122269	0.961906
Vitvi13g00703	Galactose oxidase/kelch repeat superfamily protein (AT5G04420 similarity)	11.1.13	lipid metabolism.FA synthesis and FA elongation.acyl-CoA binding protein	0.67315	0.0075498
Vitvi14g00195	acyl-CoA binding protein 4 (AT3G05420 similarity)	11.1.13	lipid metabolism.FA synthesis and FA elongation.acyl-CoA binding protein	0.0404591	0.754684
Vitvi16g01390	acyl-CoA binding protein 2 (AT4G27780 similarity)	11.1.13	lipid metabolism.FA synthesis and FA elongation.acyl-CoA binding protein	0.474524	0.00445754
Vitvi18g02653	PTHR23310:SF14 - PROTEIN ACBP-7 (1 of 2)	11.1.13	lipid metabolism.FA synthesis and FA elongation.acyl-CoA binding protein	0.193679	0.600372
Vitvi05g01621	Plant stearoyl-acyl-carrier-protein desaturase family protein (AT2G43710 similarity)	11.1.15	lipid metabolism.FA synthesis and FA elongation.ACP desaturase	-0.757613	0.00197699
Vitvi07g02982	Plant stearoyl-acyl-carrier-protein desaturase family protein (AT2G43710 similarity)	11.1.15	lipid metabolism.FA synthesis and FA elongation.ACP desaturase	-0.0538734	0.722837
Vitvi18g01231	Plant stearoyl-acyl-carrier-protein desaturase family protein (AT1G43800 similarity)	11.1.15	lipid metabolism.FA synthesis and FA elongation.ACP desaturase	1.1192	0.00227133
Vitvi06g00723	EMBRYO DEFECTIVE 3147 (AT2G30200 similarity)	11.1.2	lipid metabolism.FA synthesis and FA elongation.acetyl CoA transacylase	-0.0370429	0.841765
Vitvi10g00048	malonyl-CoA decarboxylase family protein (AT4G04320 similarity)	11.1.20	lipid metabolism.FA synthesis and FA elongation.MCD	0.364561	0.117082
Vitvi02g00517	3-ketoacyl-acyl carrier protein synthase III (AT1G62640 similarity)	11.1.3	lipid metabolism.FA synthesis and FA elongation.ketoacyl ACP synthase	0.035048	0.874219
Vitvi09g00058	fatty acid biosynthesis 1 (AT1G74960 similarity)	11.1.3	lipid metabolism.FA synthesis and FA elongation.ketoacyl ACP synthase	-0.749471	0.00387201
Vitvi10g00753	3-ketoacyl-acyl carrier protein synthase I (AT5G46290 similarity)	11.1.3	lipid metabolism.FA synthesis and FA elongation.ketoacyl ACP synthase	-0.212083	0.27097
Vitvi11g00041	fatty acid biosynthesis 1 (AT1G74960 similarity)	11.1.3	lipid metabolism.FA synthesis and FA elongation.ketoacyl ACP synthase	0.532283	0.0441268
Vitvi12g00464	Beta-ketoacyl synthase (AT2G04540 similarity)	11.1.3	lipid metabolism.FA synthesis and FA elongation.ketoacyl ACP synthase	0.317249	0.233979
Vitvi05g00100	lipoamide dehydrogenase 1 (AT3G16950 similarity)	11.1.31	lipid metabolism.FA synthesis and FA elongation.pyruvate DH	0.188057	0.156706
Vitvi14g00104	lipoamide dehydrogenase 1 (AT3G16950 similarity)	11.1.31	lipid metabolism.FA synthesis and FA elongation.pyruvate DH	0.798331	0.121689
Vitvi14g02478	lipoamide dehydrogenase 1 (AT3G16950 similarity)	11.1.31	lipid metabolism.FA synthesis and FA elongation.pyruvate DH	0.0179804	0.956719
Vitvi01g01557	NAD(P)-binding Rossmann-fold superfamily protein (AT1G24360 similarity)	11.1.4	lipid metabolism.FA synthesis and FA elongation.ACP oxoacyl reductase	0.772184	0.0229872
Vitvi17g00154	NAD(P)-binding Rossmann-fold superfamily protein (AT1G24360 similarity)	11.1.4	lipid metabolism.FA synthesis and FA elongation.ACP oxoacyl reductase	0.312623	0.140513
Vitvi07g02535	Thioesterase superfamily protein (AT5G10160 similarity)	11.1.5	lipid metabolism.FA synthesis and FA elongation.beta hydroxyacyl ACP dehydratase	0.886419	0.0103356
Vitvi12g01555	Thioesterase superfamily protein (AT2G22230 similarity)	11.1.5	lipid metabolism.FA synthesis and FA elongation.beta hydroxyacyl ACP dehydratase	-0.0715522	0.819825
Vitvi06g00125	NAD(P)-binding Rossmann-fold superfamily protein (AT2G05990 similarity)	11.1.6	lipid metabolism.FA synthesis and FA elongation.enoyl ACP reductase	-0.428178	0.0592519
Vitvi08g01731	NAD(P)-binding Rossmann-fold superfamily protein (AT2G05990 similarity)	11.1.6	lipid metabolism.FA synthesis and FA elongation.enoyl ACP reductase	0.997458	2.79916e-05
Vitvi04g00454	alpha/beta-Hydrolases superfamily protein (AT5G20060 similarity)	11.1.7	lipid metabolism.FA synthesis and FA elongation.ACP thioesterase	1.91931	0.000604485
Vitvi07g02896	Acyl-ACP thioesterase (AT4G13050 similarity)	11.1.7	lipid metabolism.FA synthesis and FA elongation.ACP thioesterase	-0.358338	0.075795
Vitvi07g03175	Acyl-ACP thioesterase (AT4G13050 similarity)	11.1.7	lipid metabolism.FA synthesis and FA elongation.ACP thioesterase	-0.131159	0.76222
Vitvi09g00518	alpha/beta-Hydrolases superfamily protein (AT1G52700 similarity)	11.1.7	lipid metabolism.FA synthesis and FA elongation.ACP thioesterase	1.00325	0.000807686
Vitvi11g00393	fatty acyl-ACP thioesterases B (AT1G08510 similarity)	11.1.7	lipid metabolism.FA synthesis and FA elongation.ACP thioesterase	-0.122785	0.479147
Vitvi11g00428	alpha/beta-Hydrolases superfamily protein (AT5G20060 similarity)	11.1.7	lipid metabolism.FA synthesis and FA elongation.ACP thioesterase	-0.164771	0.354628
Vitvi02g00338	AMP-dependent synthetase and ligase family protein (AT3G48990 similarity)	11.1.8	lipid metabolism.FA synthesis and FA elongation.acyl CoA ligase	0.351947	0.50448
Vitvi04g00890	KOG1176 - Acyl-CoA synthetase (1 of 17)	11.1.8	lipid metabolism.FA synthesis and FA elongation.acyl CoA ligase	1.50796	0.033545
Vitvi04g01553	acyl activating enzyme 1 (AT1G20560 similarity)	11.1.8	lipid metabolism.FA synthesis and FA elongation.acyl CoA ligase	-0.673497	0.026862
Vitvi05g00090	acyl-activating enzyme 7 (AT3G16910 similarity)	11.1.8	lipid metabolism.FA synthesis and FA elongation.acyl CoA ligase	0.027767	0.940879
Vitvi05g00092	6.2.1.2 - Butyrate--CoA ligase / Fatty acid thiokinase (medium chain) (1 of 3)	11.1.8	lipid metabolism.FA synthesis and FA elongation.acyl CoA ligase	0.123366	0.423894
Vitvi06g01588	acyl-activating enzyme 18 (AT1G55320 similarity)	11.1.8	lipid metabolism.FA synthesis and FA elongation.acyl CoA ligase	-0.283012	0.241765
Vitvi06g01589	acyl-activating enzyme 18 (AT1G55320 similarity)	11.1.8	lipid metabolism.FA synthesis and FA elongation.acyl CoA ligase	0.0284693	0.839829
Vitvi08g00159	AMP-dependent synthetase and ligase family protein (AT3G23790 similarity)	11.1.8	lipid metabolism.FA synthesis and FA elongation.acyl CoA ligase	-0.221048	0.33835
Vitvi09g00342	AMP-dependent synthetase and ligase family protein (AT3G16170 similarity)	11.1.8	lipid metabolism.FA synthesis and FA elongation.acyl CoA ligase	0.0438475	0.90596
Vitvi14g01419	acetyl-CoA synthetase (AT5G36880 similarity)	11.1.8	lipid metabolism.FA synthesis and FA elongation.acyl CoA ligase	-0.116801	0.462065
Vitvi16g01036	AMP-dependent synthetase and ligase family protein (AT3G48990 similarity)	11.1.8	lipid metabolism.FA synthesis and FA elongation.acyl CoA ligase	-0.535535	0.107773
Vitvi17g00409	acyl-activating enzyme 17 (AT5G23050 similarity)	11.1.8	lipid metabolism.FA synthesis and FA elongation.acyl CoA ligase	0.183012	0.250635
Vitvi18g00105	PTHR24095:SF119 - ACYL-ACTIVATING ENZYME 1, PEROXISOMAL-RELATED (1 of 1)	11.1.8	lipid metabolism.FA synthesis and FA elongation.acyl CoA ligase	0.356953	0.0349939
Vitvi02g00128	AMP-dependent synthetase and ligase family protein (AT4G23850 similarity)	11.1.9	lipid metabolism.FA synthesis and FA elongation.long chain fatty acid CoA ligase	0.249122	0.54216
Vitvi03g00388	long-chain acyl-CoA synthetase 2 (AT1G49430 similarity)	11.1.9	lipid metabolism.FA synthesis and FA elongation.long chain fatty acid CoA ligase	-0.781605	0.328482
Vitvi05g00463	long-chain acyl-CoA synthetase 7 (AT5G27600 similarity)	11.1.9	lipid metabolism.FA synthesis and FA elongation.long chain fatty acid CoA ligase	0.316231	0.147644
Vitvi07g00445	AMP-dependent synthetase and ligase family protein (AT2G47240 similarity)	11.1.9	lipid metabolism.FA synthesis and FA elongation.long chain fatty acid CoA ligase	1.08762	0.0306963
Vitvi12g02505	AMP-dependent synthetase and ligase family protein (AT2G04350 similarity)	11.1.9	lipid metabolism.FA synthesis and FA elongation.long chain fatty acid CoA ligase	0.42309	0.00620929
Vitvi14g02541	long-chain acyl-CoA synthetase 7 (AT5G27600 similarity)	11.1.9	lipid metabolism.FA synthesis and FA elongation.long chain fatty acid CoA ligase	0.276091	0.222514
Vitvi18g00275	long chain acyl-CoA synthetase 9 (AT1G77590 similarity)	11.1.9	lipid metabolism.FA synthesis and FA elongation.long chain fatty acid CoA ligase	0.225065	0.424825
Vitvi04g00623	monogalactosyl diacylglycerol synthase 1 (AT4G31780 similarity)	11.10.1	lipid metabolism.glycolipid synthesis.MGDG synthase	-0.527439	0.279707
Vitvi11g00555	monogalactosyldiacylglycerol synthase 2 (AT5G20410 similarity)	11.10.1	lipid metabolism.glycolipid synthesis.MGDG synthase	-0.752107	0.147548
Vitvi08g00637	UDP-Glycosyltransferase superfamily protein (AT3G11670 similarity)	11.10.2	lipid metabolism.glycolipid synthesis.DGDG synthase	-0.490616	0.19326
Vitvi11g00001	digalactosyl diacylglycerol deficient 2 (AT4G00550 similarity)	11.10.2	lipid metabolism.glycolipid synthesis.DGDG synthase	-0.0176972	0.971195
Vitvi15g01200	digalactosyl diacylglycerol deficient 2 (AT4G00550 similarity)	11.10.2	lipid metabolism.glycolipid synthesis.DGDG synthase	0.17407	0.190847
Vitvi04g00100	sulfoquinovosyldiacylglycerol 1 (AT4G33030 similarity)	11.10.3	lipid metabolism.glycolipid synthesis.UDP-sulfoquinovose synthase	-0.756118	0.0123174
Vitvi08g01338	sulfoquinovosyldiacylglycerol 2 (AT5G01220 similarity)	11.10.4	lipid metabolism.glycolipid synthesis.sulfolipid synthase	-0.834793	0.186083
Vitvi09g00616	fatty acid desaturase 5 (AT3G15850 similarity)	11.2.1	lipid metabolism.FA desaturation.desaturase	0.54315	0.124364
Vitvi10g01016	fatty acid hydroxylase 1 (AT2G34770 similarity)	11.2.2	lipid metabolism.FA desaturation.a hydroxylase	1.40865	0.000448265
Vitvi08g00662	fatty acid desaturase 8 (AT5G05580 similarity)	11.2.3	lipid metabolism.FA desaturation.omega 3 desaturase	-1.68608	0.000267748
Vitvi13g00060	fatty acid desaturase 8 (AT5G05580 similarity)	11.2.3	lipid metabolism.FA desaturation.omega 3 desaturase	-0.804153	0.0286587
Vitvi08g02345	PF00487 - Fatty acid desaturase (FA_desaturase) (1 of 11)	11.2.4	lipid metabolism.FA desaturation.omega 6 desaturase	0.759069	0.00101242
Vitvi11g00672	no description	11.2.4	lipid metabolism.FA desaturation.omega 6 desaturase	-1.20299	0.0232903
Vitvi01g00362	phosphatidyl serine synthase family protein (AT1G15110 similarity)	11.3	lipid metabolism.phospholipid synthesis	0.138675	0.369418
Vitvi07g00441	glycerol-3-phosphate acyltransferase 3 (AT4G01950 similarity)	11.3	lipid metabolism.phospholipid synthesis	-1.40389	0.729815
Vitvi10g00047	cardiolipin synthase (AT4G04870 similarity)	11.3	lipid metabolism.phospholipid synthesis	-0.116676	0.467405
Vitvi12g00036	glycerol-3-phosphate acyltransferase 1 (AT1G06520 similarity)	11.3	lipid metabolism.phospholipid synthesis	-0.256354	0.905248
Vitvi14g00172	Phospholipid/glycerol acyltransferase family protein (AT3G05510 similarity)	11.3	lipid metabolism.phospholipid synthesis	0.314096	0.127242
Vitvi15g01054	Diacylglycerol kinase family protein (AT2G46090 similarity)	11.3	lipid metabolism.phospholipid synthesis	-0.369706	0.0438969
Vitvi17g00261	phosphatidyl serine synthase family protein (AT1G15110 similarity)	11.3	lipid metabolism.phospholipid synthesis	-1.20207	0.0373747
Vitvi02g00785	phospholipid/glycerol acyltransferase family protein (AT1G32200 similarity)	11.3.1	lipid metabolism.phospholipid synthesis.1-acylglycerol-3-phosphate O-acyltransferase	-0.223014	0.378406
Vitvi03g00370	lysophosphatidyl acyltransferase 5 (AT3G18850 similarity)	11.3.1	lipid metabolism.phospholipid synthesis.1-acylglycerol-3-phosphate O-acyltransferase	-0.267694	0.0834655
Vitvi08g01872	lysophosphatidyl acyltransferase 2 (AT3G57650 similarity)	11.3.1	lipid metabolism.phospholipid synthesis.1-acylglycerol-3-phosphate O-acyltransferase	0.218695	0.195684
Vitvi18g00915	lysophosphatidyl acyltransferase 4 (AT1G75020 similarity)	11.3.1	lipid metabolism.phospholipid synthesis.1-acylglycerol-3-phosphate O-acyltransferase	0.403721	0.147294
Vitvi11g00447	Protein kinase superfamily protein (AT2G26830 similarity)	11.3.2	lipid metabolism.phospholipid synthesis.choline kinase	0.127436	0.57853
Vitvi13g01386	Protein kinase superfamily protein (AT1G74320 similarity)	11.3.2	lipid metabolism.phospholipid synthesis.choline kinase	-0.0815156	0.639095
Vitvi18g01572	choline kinase 1 (AT1G71697 similarity)	11.3.2	lipid metabolism.phospholipid synthesis.choline kinase	-0.00155467	0.997289
Vitvi06g00683	Phosphatidate cytidylyltransferase family protein (AT5G58560 similarity)	11.3.3	lipid metabolism.phospholipid synthesis.phosphatidate cytidylyltransferase	-0.599369	0.124391
Vitvi06g01754	Phosphatidate cytidylyltransferase family protein (AT5G58560 similarity)	11.3.3	lipid metabolism.phospholipid synthesis.phosphatidate cytidylyltransferase	-0.0992916	0.479111
Vitvi10g00174	cytidinediphosphate diacylglycerol synthase 2 (AT4G22340 similarity)	11.3.3	lipid metabolism.phospholipid synthesis.phosphatidate cytidylyltransferase	-0.522706	0.0220568
Vitvi13g00207	phosphatidylglycerolphosphate synthase 1 (AT2G39290 similarity)	11.3.3	lipid metabolism.phospholipid synthesis.phosphatidate cytidylyltransferase	-0.135271	0.315878
Vitvi13g00712	phytol kinase 1 VTE5 (AT5G04490 similarity)	11.3.3	lipid metabolism.phospholipid synthesis.phosphatidate cytidylyltransferase	-0.98085	0.00622293
Vitvi15g00679	cytidinediphosphate diacylglycerol synthase 4 (AT2G45150 similarity)	11.3.3	lipid metabolism.phospholipid synthesis.phosphatidate cytidylyltransferase	-0.439287	0.000839656
Vitvi19g00570	CDP-diacylglycerol synthase 1 (AT1G62430 similarity)	11.3.3	lipid metabolism.phospholipid synthesis.phosphatidate cytidylyltransferase	-0.0149949	0.953141
Vitvi03g00150	phosphatidylinositol synthase 1 (AT1G68000 similarity)	11.3.4	lipid metabolism.phospholipid synthesis.CDP-diacylglycerol-inositol 3-phosphatidyltransferase	-0.187575	0.212077
Vitvi07g01961	diacylglycerol kinase 2 (AT5G63770 similarity)	11.3.5	lipid metabolism.phospholipid synthesis.diacylglycerol kinase	-0.0221249	0.977833
Vitvi11g01318	diacylglycerol kinase 3 (AT2G18730 similarity)	11.3.5	lipid metabolism.phospholipid synthesis.diacylglycerol kinase	0.905659	0.000375936
Vitvi12g00633	diacylglycerol kinase 5 (AT2G20900 similarity)	11.3.5	lipid metabolism.phospholipid synthesis.diacylglycerol kinase	-0.269144	0.338121
Vitvi12g00835	diacylglycerol kinase 5 (AT2G20900 similarity)	11.3.5	lipid metabolism.phospholipid synthesis.diacylglycerol kinase	1.76645	0.0138705
Vitvi12g01302	diacylglycerol kinase 6 (AT4G28130 similarity)	11.3.5	lipid metabolism.phospholipid synthesis.diacylglycerol kinase	2.3193	0.0319865
Vitvi17g00683	diacylglycerol kinase1 (AT5G07920 similarity)	11.3.5	lipid metabolism.phospholipid synthesis.diacylglycerol kinase	0.254531	0.164117
Vitvi19g00305	diacylglycerol kinase 5 (AT2G20900 similarity)	11.3.5	lipid metabolism.phospholipid synthesis.diacylglycerol kinase	1.36364	0.000114349
Vitvi01g00106	phosphorylcholine cytidylyltransferase2 (AT4G15130 similarity)	11.3.6	lipid metabolism.phospholipid synthesis.choline-phosphate cytidylyltransferase	-1.02904	0.0135266
Vitvi03g01259	phosphorylcholine cytidylyltransferase2 (AT4G15130 similarity)	11.3.6	lipid metabolism.phospholipid synthesis.choline-phosphate cytidylyltransferase	0.210834	0.187576
Vitvi02g00573	phosphatidylserine decarboxylase 1 (AT4G16700 similarity)	11.3.8	lipid metabolism.phospholipid synthesis.phosphatidylserine decarboxylase	-0.639246	0.0232399
Vitvi12g01638	4.1.1.65 - Phosphatidylserine decarboxylase / PS decarboxylase (1 of 6)	11.3.8	lipid metabolism.phospholipid synthesis.phosphatidylserine decarboxylase	0.442606	0.016252
Vitvi11g01177	choline monooxygenase%2C putative (CMO-like) (AT4G29890 similarity)	11.3.9	lipid metabolism.phospholipid synthesis.choline monooxygenase	-0.037712	0.916099
Vitvi11g00153	membrane bound O-acyl transferase (MBOAT) family protein (AT2G19450 similarity)	11.4	lipid metabolism.TAG synthesis	0.238302	0.139475
Vitvi17g00379	Oleosin family protein (AT3G18570 similarity)	11.4	lipid metabolism.TAG synthesis	-0.68718	0.168655
Vitvi09g00668	Actin-like ATPase superfamily protein (AT1G80460 similarity)	11.5.1	lipid metabolism.glycerol metabolism.glycerol kinase	0.0844681	0.810345
Vitvi09g00691	Actin-like ATPase superfamily protein (AT1G80460 similarity)	11.5.1	lipid metabolism.glycerol metabolism.glycerol kinase	-0.129879	0.676369
Vitvi13g00185	Tetratricopeptide repeat (TPR)-like superfamily protein (AT2G40720 similarity)	11.5.2	lipid metabolism.glycerol metabolism.glycerol-3-phosphate dehydrogenase (NAD+)	-1.31155	0.000455632
Vitvi13g01613	6-phosphogluconate dehydrogenase family protein (AT2G41540 similarity)	11.5.2	lipid metabolism.glycerol metabolism.glycerol-3-phosphate dehydrogenase (NAD+)	0.640624	0.201527
Vitvi14g01639	NAD-dependent glycerol-3-phosphate dehydrogenase family protein (AT5G40610 similarity)	11.5.2	lipid metabolism.glycerol metabolism.glycerol-3-phosphate dehydrogenase (NAD+)	-2.5802	0.00389733
Vitvi13g00654	FAD-dependent oxidoreductase family protein (AT3G10370 similarity)	11.5.3	lipid metabolism.glycerol metabolism.FAD-dependent glycerol-3-phosphate dehydrogenase	-0.415641	0.0185037
Vitvi02g00255	Polyketide cyclase/dehydrase and lipid transport superfamily protein (AT1G64720 similarity)	11.6	lipid metabolism.lipid transfer proteins etc	-0.865709	0.000362018
Vitvi05g00651	Polyketide cyclase/dehydrase and lipid transport superfamily protein (AT4G14500 similarity)	11.6	lipid metabolism.lipid transfer proteins etc	-0.304386	0.0135385
Vitvi05g00779	glycolipid transfer protein 1 (AT2G33470 similarity)	11.6	lipid metabolism.lipid transfer proteins etc	0.269495	0.0838786
Vitvi06g00089	Bifunctional inhibitor/lipid-transfer protein/seed storage 2S albumin superfamily protein (AT2G44290 similarity)	11.6	lipid metabolism.lipid transfer proteins etc	-1.42458	3.31877e-06
Vitvi08g00853	lipid transfer protein 1 (AT2G38540 similarity)	11.6	lipid metabolism.lipid transfer proteins etc	-1.97872	0.471824
Vitvi13g01839	PTHR33044:SF21 - PROTEIN YLS3 (1 of 1)	11.6	lipid metabolism.lipid transfer proteins etc	1.31736	0.572115
Vitvi14g01128	Bifunctional inhibitor/lipid-transfer protein/seed storage 2S albumin superfamily protein (AT3G18280 similarity)	11.6	lipid metabolism.lipid transfer proteins etc	-0.0172012	0.995615
Vitvi14g02869	Bifunctional inhibitor/lipid-transfer protein/seed storage 2S albumin superfamily protein (AT3G18280 similarity)	11.6	lipid metabolism.lipid transfer proteins etc	1.5992	0.477758
Vitvi18g01251	glycolipid transfer protein 2 (AT1G21360 similarity)	11.6	lipid metabolism.lipid transfer proteins etc	-0.782517	0.0963526
Vitvi03g00365	Quinone reductase family protein (AT4G36750 similarity)	11.8	lipid metabolism.exotics (steroids, squalene etc)	-0.40859	0.22636
Vitvi04g01243	Quinone reductase family protein (AT4G36750 similarity)	11.8	lipid metabolism.exotics (steroids, squalene etc)	0.294385	0.402629
Vitvi06g00618	Quinone reductase family protein (AT5G58800 similarity)	11.8	lipid metabolism.exotics (steroids, squalene etc)	-0.417082	0.0174706
Vitvi10g01734	Quinone reductase family protein (AT4G27270 similarity)	11.8	lipid metabolism.exotics (steroids, squalene etc)	-0.712801	0.296997
Vitvi10g01735	Quinone reductase family protein (AT4G27270 similarity)	11.8	lipid metabolism.exotics (steroids, squalene etc)	0.829742	0.186083
Vitvi18g00139	enoyl-CoA hydratase 2 (AT1G76150 similarity)	11.8	lipid metabolism.exotics (steroids, squalene etc)	0.343748	0.0148278
Vitvi18g00599	ergosterol biosynthesis protein (AT1G10030 similarity)	11.8	lipid metabolism.exotics (steroids, squalene etc)	-0.146101	0.710427
Vitvi18g00794	sterol carrier protein 2 (AT5G42890 similarity)	11.8	lipid metabolism.exotics (steroids, squalene etc)	-1.0699	2.59829e-05
Vitvi19g00366	flavodoxin-like quinone reductase 1 (AT5G54500 similarity)	11.8	lipid metabolism.exotics (steroids, squalene etc)	0.484889	0.0141287
Vitvi01g00993	sphingoid base hydroxylase 1 (AT1G69640 similarity)	11.8.1	lipid metabolism.exotics (steroids, squalene etc).sphingolipids	0.582409	0.00511716
Vitvi01g01361	LAG1 longevity assurance-like protein (AT1G13580 similarity)	11.8.1	lipid metabolism.exotics (steroids, squalene etc).sphingolipids	0.0516093	0.818945
Vitvi01g01682	dihydrosphingosine phosphate lyase (AT1G27980 similarity)	11.8.1	lipid metabolism.exotics (steroids, squalene etc).sphingolipids	0.301553	0.190071
Vitvi03g00505	LAG1 homologue 2 (AT3G19260 similarity)	11.8.1	lipid metabolism.exotics (steroids, squalene etc).sphingolipids	0.863773	0.00735684
Vitvi04g00103	Fatty acid/sphingolipid desaturase (AT2G46210 similarity)	11.8.1	lipid metabolism.exotics (steroids, squalene etc).sphingolipids	0.544777	0.00403719
Vitvi04g01224	GNS1/SUR4 membrane protein family (AT4G36830 similarity)	11.8.1	lipid metabolism.exotics (steroids, squalene etc).sphingolipids	-0.205532	0.650361
Vitvi05g01201	Alkaline phytoceramidase (aPHC) (AT4G22330 similarity)	11.8.1	lipid metabolism.exotics (steroids, squalene etc).sphingolipids	-0.133235	0.648251
Vitvi05g01878	NAD(P)-binding Rossmann-fold superfamily protein (AT3G06060 similarity)	11.8.1	lipid metabolism.exotics (steroids, squalene etc).sphingolipids	-0.179331	0.226937
Vitvi07g01227	long-chain base (LCB) kinase 1 (AT5G23450 similarity)	11.8.1	lipid metabolism.exotics (steroids, squalene etc).sphingolipids	-0.303603	0.0608703
Vitvi07g02043	long-chain base1 (AT4G36480 similarity)	11.8.1	lipid metabolism.exotics (steroids, squalene etc).sphingolipids	-0.240106	0.0477307
Vitvi07g02994	long-chain base (LCB) kinase 1 (AT5G23450 similarity)	11.8.1	lipid metabolism.exotics (steroids, squalene etc).sphingolipids	-0.187485	0.098844
Vitvi08g01783	Phosphatidic acid phosphatase (PAP2) family protein (AT3G58490 similarity)	11.8.1	lipid metabolism.exotics (steroids, squalene etc).sphingolipids	-0.0320201	0.853569
Vitvi10g00414	fatty acid desaturase family protein (AT4G04930 similarity)	11.8.1	lipid metabolism.exotics (steroids, squalene etc).sphingolipids	1.90755	0.000204115
Vitvi15g01049	Fatty acid/sphingolipid desaturase (AT2G46210 similarity)	11.8.1	lipid metabolism.exotics (steroids, squalene etc).sphingolipids	0.679283	0.00190485
Vitvi15g01547	ARV1 family protein (AT1G01020 similarity)	11.8.1	lipid metabolism.exotics (steroids, squalene etc).sphingolipids	-0.0206497	0.952034
Vitvi18g00913	PTHR11157 - FATTY ACID ACYL TRANSFERASE-RELATED (1 of 2)	11.8.1	lipid metabolism.exotics (steroids, squalene etc).sphingolipids	0.585628	0.324515
Vitvi18g01522	sphingoid base hydroxylase 1 (AT1G69640 similarity)	11.8.1	lipid metabolism.exotics (steroids, squalene etc).sphingolipids	0.0408406	0.89012
Vitvi06g00573	Neutral/alkaline non-lysosomal ceramidase (AT1G07380 similarity)	11.8.1.1	lipid metabolism.exotics (steroids, squalene etc).sphingolipids.ceramidase	0.822876	0.000239158
Vitvi08g01311	Neutral/alkaline non-lysosomal ceramidase (AT1G07380 similarity)	11.8.1.1	lipid metabolism.exotics (steroids, squalene etc).sphingolipids.ceramidase	0.856449	0.0066652
Vitvi14g01481	long chain base2 (AT5G23670 similarity)	11.8.1.2	lipid metabolism.exotics (steroids, squalene etc).sphingolipids.serine C-palmitoyltransferase	-0.787069	0.0221705
Vitvi17g00051	long chain base2 (AT5G23670 similarity)	11.8.1.2	lipid metabolism.exotics (steroids, squalene etc).sphingolipids.serine C-palmitoyltransferase	0.250142	0.0599376
Vitvi11g00266	Nucleotide-diphospho-sugar transferases superfamily protein (AT2G19880 similarity)	11.8.1.3	lipid metabolism.exotics (steroids, squalene etc).sphingolipids.ceramide glucosyltransferase	0.279686	0.570305
Vitvi01g00143	alpha/beta-Hydrolases superfamily protein (AT4G19860 similarity)	11.8.10	lipid metabolism.exotics (steroids, squalene etc).phosphatidylcholine-sterol O-acyltransferase	0.121128	0.299952
Vitvi04g01206	lecithin:cholesterol acyltransferase 3 (AT3G03310 similarity)	11.8.10	lipid metabolism.exotics (steroids, squalene etc).phosphatidylcholine-sterol O-acyltransferase	0.271292	0.479111
Vitvi07g00649	phospholipid sterol acyl transferase 1 (AT1G04010 similarity)	11.8.10	lipid metabolism.exotics (steroids, squalene etc).phosphatidylcholine-sterol O-acyltransferase	0.218416	0.365272
Vitvi09g00129	phospholipid:diacylglycerol acyltransferase (AT5G13640 similarity)	11.8.10	lipid metabolism.exotics (steroids, squalene etc).phosphatidylcholine-sterol O-acyltransferase	-0.305078	0.288028
Vitvi11g00108	phospholipid:diacylglycerol acyltransferase (AT5G13640 similarity)	11.8.10	lipid metabolism.exotics (steroids, squalene etc).phosphatidylcholine-sterol O-acyltransferase	-0.454969	0.0652998
Vitvi18g00639	alpha/beta-Hydrolases superfamily protein (AT1G27480 similarity)	11.8.10	lipid metabolism.exotics (steroids, squalene etc).phosphatidylcholine-sterol O-acyltransferase	-1.41343	7.90334e-06
Vitvi02g01839	sterol-4alpha-methyl oxidase 1-1 (AT4G12110 similarity)	11.8.2	lipid metabolism.exotics (steroids, squalene etc).methylsterol monooxygenase	0.519518	0.0587582
Vitvi06g00534	sterol 4-alpha-methyl-oxidase 2-1 (AT1G07420 similarity)	11.8.2	lipid metabolism.exotics (steroids, squalene etc).methylsterol monooxygenase	-0.894878	0.126596
Vitvi13g00345	sterol 4-alpha-methyl-oxidase 2-1 (AT1G07420 similarity)	11.8.2	lipid metabolism.exotics (steroids, squalene etc).methylsterol monooxygenase	-0.773856	0.00789712
Vitvi07g00792	UDP-Glycosyltransferase superfamily protein (AT3G07020 similarity)	11.8.3	lipid metabolism.exotics (steroids, squalene etc).UDP-glucose:sterol glucosyltransferase	0.0208064	0.918014
Vitvi18g01632	UDP-Glycosyltransferase superfamily protein (AT1G43620 similarity)	11.8.3	lipid metabolism.exotics (steroids, squalene etc).UDP-glucose:sterol glucosyltransferase	0.159442	0.553288
Vitvi04g00188	3beta-hydroxysteroid-dehydrogenase/decarboxylase isoform 2 (AT2G26260 similarity)	11.8.4	lipid metabolism.exotics (steroids, squalene etc).3-beta hydroxysteroid dehydrogenase/isomerase	0.41716	0.0910542
Vitvi05g01543	3-beta hydroxysteroid dehydrogenase/isomerase family protein (AT2G43420 similarity)	11.8.4	lipid metabolism.exotics (steroids, squalene etc).3-beta hydroxysteroid dehydrogenase/isomerase	0.263647	0.341186
Vitvi18g00048	NAD(P)-binding Rossmann-fold superfamily protein (AT2G33630 similarity)	11.8.4	lipid metabolism.exotics (steroids, squalene etc).3-beta hydroxysteroid dehydrogenase/isomerase	0.0775982	0.759525
Vitvi06g00367	Polyketide synthase%2C enoylreductase family protein (AT3G45770 similarity)	11.8.7	lipid metabolism.exotics (steroids, squalene etc).trans-2-enoyl-CoA reductase (NADPH)	0.106091	0.72569
Vitvi13g00295	3-oxo-5-alpha-steroid 4-dehydrogenase family protein (AT3G55360 similarity)	11.8.7	lipid metabolism.exotics (steroids, squalene etc).trans-2-enoyl-CoA reductase (NADPH)	-0.271822	0.0599834
Vitvi17g01553	PTHR11695:SF590 - TRANS-2-ENOYL-COA REDUCTASE, MITOCHONDRIAL (1 of 1)	11.8.7	lipid metabolism.exotics (steroids, squalene etc).trans-2-enoyl-CoA reductase (NADPH)	0.232162	0.069539
Vitvi03g00034	squalene synthase 1 (AT4G34640 similarity)	11.8.8	lipid metabolism.exotics (steroids, squalene etc).squalene synthase	-0.642434	0.00645803
Vitvi02g01264	Long-chain fatty alcohol dehydrogenase family protein (AT4G19380 similarity)	11.9	lipid metabolism.lipid degradation	-0.832561	0.299618
Vitvi05g00784	K17756 - long-chain-alcohol oxidase (FAO3) (1 of 3)	11.9	lipid metabolism.lipid degradation	-0.411574	0.739647
Vitvi07g00636	K17756 - long-chain-alcohol oxidase (FAO3) (1 of 3)	11.9	lipid metabolism.lipid degradation	1.40226	0.00952954
Vitvi02g01739	alpha/beta-Hydrolases superfamily protein (AT3G60340 similarity)	11.9.1	lipid metabolism.lipid degradation.palmitoyl-protein hydrolase	0.581537	0.0651913
Vitvi15g00568	Pentatricopeptide repeat (PPR-like) superfamily protein (AT2G44880 similarity)	11.9.1	lipid metabolism.lipid degradation.palmitoyl-protein hydrolase	0.132068	0.791499
Vitvi15g00571	alpha/beta-Hydrolases superfamily protein (AT3G60340 similarity)	11.9.1	lipid metabolism.lipid degradation.palmitoyl-protein hydrolase	-0.239124	0.0927579
Vitvi05g00346	alpha/beta-Hydrolases superfamily protein (AT5G18640 similarity)	11.9.2	lipid metabolism.lipid degradation.lipases	0.804245	0.000913266
Vitvi11g00286	alpha/beta-Hydrolases superfamily protein	11.9.2	lipid metabolism.lipid degradation.lipases	-0.295236	0.464171
Vitvi02g00146	alpha/beta-Hydrolases superfamily protein (AT2G05260 similarity)	11.9.2.1	lipid metabolism.lipid degradation.lipases.triacylglycerol lipase	-0.511175	0.0153224
Vitvi02g01817	alpha/beta-Hydrolases superfamily protein (AT4G16820 similarity)	11.9.2.1	lipid metabolism.lipid degradation.lipases.triacylglycerol lipase	1.55323	0.0994313
Vitvi03g00570	lipase 1 (AT2G15230 similarity)	11.9.2.1	lipid metabolism.lipid degradation.lipases.triacylglycerol lipase	-0.774587	0.0330991
Vitvi05g01746	lipase class 3 family protein (AT4G16070 similarity)	11.9.2.1	lipid metabolism.lipid degradation.lipases.triacylglycerol lipase	0.557007	0.00327382
Vitvi06g00234	alpha/beta-Hydrolases superfamily protein (AT1G51440 similarity)	11.9.2.1	lipid metabolism.lipid degradation.lipases.triacylglycerol lipase	-0.752812	0.033457
Vitvi07g00039	alpha/beta-Hydrolases superfamily protein (AT1G06800 similarity)	11.9.2.1	lipid metabolism.lipid degradation.lipases.triacylglycerol lipase	0.407013	0.64112
Vitvi07g00395	alpha/beta-Hydrolases superfamily protein (AT1G02660 similarity)	11.9.2.1	lipid metabolism.lipid degradation.lipases.triacylglycerol lipase	0.153066	0.842227
Vitvi07g00571	alpha/beta-Hydrolases superfamily protein (AT2G42450 similarity)	11.9.2.1	lipid metabolism.lipid degradation.lipases.triacylglycerol lipase	0.286603	0.204453
Vitvi07g01742	alpha/beta-Hydrolases superfamily protein (AT5G42930 similarity)	11.9.2.1	lipid metabolism.lipid degradation.lipases.triacylglycerol lipase	-0.0124964	0.969674
Vitvi07g02958	lipase class 3 family protein (AT3G07400 similarity)	11.9.2.1	lipid metabolism.lipid degradation.lipases.triacylglycerol lipase	-0.305931	0.109978
Vitvi09g00076	Mono-/di-acylglycerol lipase%2C N-terminal%3BLipase%2C class 3 (AT3G14075 similarity)	11.9.2.1	lipid metabolism.lipid degradation.lipases.triacylglycerol lipase	0.371297	0.415858
Vitvi10g00867	alpha/beta-Hydrolases superfamily protein	11.9.2.1	lipid metabolism.lipid degradation.lipases.triacylglycerol lipase	-0.134998	0.967313
Vitvi10g00869	alpha/beta-Hydrolases superfamily protein (AT1G30370 similarity)	11.9.2.1	lipid metabolism.lipid degradation.lipases.triacylglycerol lipase	-0.876402	0.7627
Vitvi12g00060	alpha/beta-Hydrolases superfamily protein (AT5G50890 similarity)	11.9.2.1	lipid metabolism.lipid degradation.lipases.triacylglycerol lipase	-0.190704	0.726489
Vitvi12g00167	alpha/beta-Hydrolases superfamily protein (AT2G42690 similarity)	11.9.2.1	lipid metabolism.lipid degradation.lipases.triacylglycerol lipase	-1.13998	0.00191042
Vitvi12g00452	Myzus persicae-induced lipase 1 (AT5G14180 similarity)	11.9.2.1	lipid metabolism.lipid degradation.lipases.triacylglycerol lipase	0.943513	0.115032
Vitvi12g02382	Myzus persicae-induced lipase 1 (AT5G14180 similarity)	11.9.2.1	lipid metabolism.lipid degradation.lipases.triacylglycerol lipase	0.598088	0.0399879
Vitvi14g01569	Myzus persicae-induced lipase 1 (AT5G14180 similarity)	11.9.2.1	lipid metabolism.lipid degradation.lipases.triacylglycerol lipase	0.394661	0.599332
Vitvi16g01302	Lipase class 3-related protein (AT5G24230 similarity)	11.9.2.1	lipid metabolism.lipid degradation.lipases.triacylglycerol lipase	2.11817	0.0752092
Vitvi17g00359	alpha/beta-Hydrolases superfamily protein (AT1G73920 similarity)	11.9.2.1	lipid metabolism.lipid degradation.lipases.triacylglycerol lipase	0.00519096	0.981789
Vitvi18g00780	PTHR21493//PTHR21493:SF104 - CGI-141-RELATED/LIPASE CONTAINING PROTEIN // SUBFAMILY NOT NAMED (1 of 1)	11.9.2.1	lipid metabolism.lipid degradation.lipases.triacylglycerol lipase	-1.39251	0.203843
Vitvi19g00484	PF00931//PF13961//PF14227 - NB-ARC domain (NB-ARC) // Domain of unknown function (DUF4219) (DUF4219) // gag-polypeptide of LTR copia-type (UBN2_2) (1 of 1)	11.9.2.1	lipid metabolism.lipid degradation.lipases.triacylglycerol lipase	-0.952829	0.0353513
Vitvi19g02010	PF00931//PF13961//PF14227 - NB-ARC domain (NB-ARC) // Domain of unknown function (DUF4219) (DUF4219) // gag-polypeptide of LTR copia-type (UBN2_2) (1 of 1)	11.9.2.1	lipid metabolism.lipid degradation.lipases.triacylglycerol lipase	0.420947	0.646327
Vitvi01g00295	alpha/beta-Hydrolases superfamily protein (AT1G77420 similarity)	11.9.3	lipid metabolism.lipid degradation.lysophospholipases	0.68873	0.00183362
Vitvi03g00371	transducin family protein / WD-40 repeat family protein (AT3G18860 similarity)	11.9.3	lipid metabolism.lipid degradation.lysophospholipases	0.103133	0.549745
Vitvi03g01396	PLC-like phosphodiesterases superfamily protein (AT4G38690 similarity)	11.9.3	lipid metabolism.lipid degradation.lysophospholipases	0.371302	0.333406
Vitvi07g00327	alpha/beta-Hydrolases superfamily protein (AT3G62860 similarity)	11.9.3	lipid metabolism.lipid degradation.lysophospholipases	0.21694	0.722837
Vitvi09g00491	lysophospholipase 2 (AT1G52760 similarity)	11.9.3	lipid metabolism.lipid degradation.lysophospholipases	-0.180007	0.612
Vitvi10g00426	alpha/beta-Hydrolases superfamily protein (AT1G11090 similarity)	11.9.3	lipid metabolism.lipid degradation.lysophospholipases	-0.21148	0.351712
Vitvi13g00235	alpha/beta-Hydrolases superfamily protein (AT2G39420 similarity)	11.9.3	lipid metabolism.lipid degradation.lysophospholipases	-2.00739	7.1898e-05
Vitvi13g00604	alpha/beta-Hydrolases superfamily protein (AT5G19290 similarity)	11.9.3	lipid metabolism.lipid degradation.lysophospholipases	-0.0346485	0.914353
Vitvi14g01187	alpha/beta-Hydrolases superfamily protein (AT5G16120 similarity)	11.9.3	lipid metabolism.lipid degradation.lysophospholipases	-0.249494	0.112066
Vitvi02g00424	phospholipase D beta 1 (AT2G42010 similarity)	11.9.3.1	lipid metabolism.lipid degradation.lysophospholipases.phospholipase D	0.733982	0.166992
Vitvi04g00480	phospholipase D alpha 1 (AT3G15730 similarity)	11.9.3.1	lipid metabolism.lipid degradation.lysophospholipases.phospholipase D	2.04069	0.00286765
Vitvi04g01530	phospholipase D delta (AT4G35790 similarity)	11.9.3.1	lipid metabolism.lipid degradation.lysophospholipases.phospholipase D	-0.178099	0.348472
Vitvi05g00054	phospholipase D P1 (AT3G16785 similarity)	11.9.3.1	lipid metabolism.lipid degradation.lysophospholipases.phospholipase D	0.473677	0.0679562
Vitvi09g00200	phospholipase D alpha 4 (AT1G55180 similarity)	11.9.3.1	lipid metabolism.lipid degradation.lysophospholipases.phospholipase D	0.263224	0.575137
Vitvi09g00201	phospholipase D alpha 4 (AT1G55180 similarity)	11.9.3.1	lipid metabolism.lipid degradation.lysophospholipases.phospholipase D	0.296995	0.0893445
Vitvi09g00595	phospholipase D alpha 2 (AT1G52570 similarity)	11.9.3.1	lipid metabolism.lipid degradation.lysophospholipases.phospholipase D	-0.380362	0.119656
Vitvi15g00766	phospholipase D beta 2 (AT4G00240 similarity)	11.9.3.1	lipid metabolism.lipid degradation.lysophospholipases.phospholipase D	0.376768	0.00434993
Vitvi18g00159	phospholipase D delta (AT4G35790 similarity)	11.9.3.1	lipid metabolism.lipid degradation.lysophospholipases.phospholipase D	0.713208	0.171448
Vitvi10g00156	carboxylesterase (AT4G22300 similarity)	11.9.3.2	lipid metabolism.lipid degradation.lysophospholipases.carboxylesterase	0.0691961	0.668714
Vitvi14g01500	senescence-related gene 3 (AT3G02040 similarity)	11.9.3.3	lipid metabolism.lipid degradation.lysophospholipases.glycerophosphodiester phosphodiesterase	-1.95148	0.0272042
Vitvi17g01521	PLC-like phosphodiesterases superfamily protein (AT5G08030 similarity)	11.9.3.3	lipid metabolism.lipid degradation.lysophospholipases.glycerophosphodiester phosphodiesterase	0.120851	0.765553
Vitvi18g02381	PLC-like phosphodiesterases superfamily protein (AT1G71340 similarity)	11.9.3.3	lipid metabolism.lipid degradation.lysophospholipases.glycerophosphodiester phosphodiesterase	0.201581	0.296646
Vitvi19g00596	SHV3-like 1 (AT5G55480 similarity)	11.9.3.3	lipid metabolism.lipid degradation.lysophospholipases.glycerophosphodiester phosphodiesterase	2.06753	0.000164883
Vitvi11g01379	phospholipase A2-beta (AT2G19690 similarity)	11.9.3.4	lipid metabolism.lipid degradation.lysophospholipases.phospholipase A2	0.245646	0.640396
Vitvi03g00517	PLC-like phosphodiesterases superfamily protein (AT1G49740 similarity)	11.9.3.5	lipid metabolism.lipid degradation.lysophospholipases.phosphoinositide phospholipase C	0.28235	0.645533
Vitvi06g00632	non-specific phospholipase C1 (AT1G07230 similarity)	11.9.3.5	lipid metabolism.lipid degradation.lysophospholipases.phosphoinositide phospholipase C	0.299877	0.0960145
Vitvi07g01722	PLC-like phosphodiesterases superfamily protein (AT5G67130 similarity)	11.9.3.5	lipid metabolism.lipid degradation.lysophospholipases.phosphoinositide phospholipase C	-0.460195	0.0548821
Vitvi07g01733	PLC-like phosphodiesterases superfamily protein (AT4G36945 similarity)	11.9.3.5	lipid metabolism.lipid degradation.lysophospholipases.phosphoinositide phospholipase C	0.184631	0.612543
Vitvi14g01353	PLC-like phosphodiesterases superfamily protein (AT1G13680 similarity)	11.9.3.5	lipid metabolism.lipid degradation.lysophospholipases.phosphoinositide phospholipase C	0.0181442	0.974259
Vitvi15g00298	non-specific phospholipase C3 (AT3G03520 similarity)	11.9.3.5	lipid metabolism.lipid degradation.lysophospholipases.phosphoinositide phospholipase C	2.65827	9.9349e-07
Vitvi15g01346	non-specific phospholipase C4 (AT3G03530 similarity)	11.9.3.5	lipid metabolism.lipid degradation.lysophospholipases.phosphoinositide phospholipase C	3.21995	1.74185e-05
Vitvi17g00095	non-specific phospholipase C6 (AT3G48610 similarity)	11.9.3.5	lipid metabolism.lipid degradation.lysophospholipases.phosphoinositide phospholipase C	1.49416	0.00598406
Vitvi01g01720	delta(3%2C5)%2Cdelta(2%2C4)-dienoyl-CoA isomerase 1 (AT5G43280 similarity)	11.9.4.14	lipid metabolism.lipid degradation.beta-oxidation.enoyl isomerase	0.477717	0.00596671
Vitvi02g01724	acyl-CoA oxidase 1 (AT4G16760 similarity)	11.9.4.2	lipid metabolism.lipid degradation.beta-oxidation.acyl CoA DH	-0.489723	0.129854
Vitvi05g00044	acyl-CoA dehydrogenase-like protein (AT3G06810 similarity)	11.9.4.2	lipid metabolism.lipid degradation.beta-oxidation.acyl CoA DH	0.417223	0.0225162
Vitvi07g03026	acyl-CoA oxidase 2 (AT5G65110 similarity)	11.9.4.2	lipid metabolism.lipid degradation.beta-oxidation.acyl CoA DH	-0.438175	0.0445822
Vitvi08g00667	acyl-CoA oxidase 4 (AT3G51840 similarity)	11.9.4.2	lipid metabolism.lipid degradation.beta-oxidation.acyl CoA DH	0.656687	0.0147902
Vitvi12g00234	acyl-CoA oxidase 3 (AT1G06290 similarity)	11.9.4.2	lipid metabolism.lipid degradation.beta-oxidation.acyl CoA DH	0.320237	0.15315
Vitvi16g01805	acyl-CoA oxidase 3 (AT1G06290 similarity)	11.9.4.2	lipid metabolism.lipid degradation.beta-oxidation.acyl CoA DH	-1.765	0.445442
Vitvi02g01774	ATP-dependent caseinolytic (Clp) protease/crotonase family protein (AT4G16800 similarity)	11.9.4.3	lipid metabolism.lipid degradation.beta-oxidation.enoyl CoA hydratase	0.281479	0.525703
Vitvi11g00373	ATP-dependent caseinolytic (Clp) protease/crotonase family protein (AT4G13360 similarity)	11.9.4.3	lipid metabolism.lipid degradation.beta-oxidation.enoyl CoA hydratase	0.640709	0.000163167
Vitvi13g01962	delta(3)%2C delta(2)-enoyl CoA isomerase 1 (AT1G65520 similarity)	11.9.4.3	lipid metabolism.lipid degradation.beta-oxidation.enoyl CoA hydratase	1.02404	0.00944213
Vitvi13g01963	delta(3)%2C delta(2)-enoyl CoA isomerase 1 (AT1G65520 similarity)	11.9.4.3	lipid metabolism.lipid degradation.beta-oxidation.enoyl CoA hydratase	-0.0473001	0.892444
Vitvi01g00301	Thioesterase superfamily protein (AT1G68260 similarity)	11.9.4.5	lipid metabolism.lipid degradation.beta-oxidation.acyl-CoA thioesterase	-0.229187	0.423
Vitvi01g01945	Thioesterase superfamily protein (AT1G68260 similarity)	11.9.4.5	lipid metabolism.lipid degradation.beta-oxidation.acyl-CoA thioesterase	-0.779088	0.0022389
Vitvi05g00267	Thioesterase superfamily protein (AT1G48320 similarity)	11.9.4.5	lipid metabolism.lipid degradation.beta-oxidation.acyl-CoA thioesterase	0.0246917	0.908806
Vitvi06g00586	Thioesterase superfamily protein (AT2G29590 similarity)	11.9.4.5	lipid metabolism.lipid degradation.beta-oxidation.acyl-CoA thioesterase	-0.0424112	0.806551
Vitvi07g02020	Thioesterase superfamily protein (AT1G04290 similarity)	11.9.4.5	lipid metabolism.lipid degradation.beta-oxidation.acyl-CoA thioesterase	0.196194	0.247064
Vitvi07g02021	Thioesterase superfamily protein (AT1G04290 similarity)	11.9.4.5	lipid metabolism.lipid degradation.beta-oxidation.acyl-CoA thioesterase	-0.0114712	0.95239
Vitvi09g01597	Thioesterase superfamily protein (AT3G16175 similarity)	11.9.4.5	lipid metabolism.lipid degradation.beta-oxidation.acyl-CoA thioesterase	-0.994205	0.000410613
Vitvi15g01135	acyl-CoA thioesterase II (AT1G01710 similarity)	11.9.4.5	lipid metabolism.lipid degradation.beta-oxidation.acyl-CoA thioesterase	0.56569	0.00584341
Vitvi11g00315	Enoyl-CoA hydratase/isomerase family (AT4G29010 similarity)	11.9.4.9	lipid metabolism.lipid degradation.beta-oxidation.multifunctional	0.0662009	0.746268
Vitvi18g00326	nitrate reductase 2 (AT1G37130 similarity)	12.1.1	N-metabolism.nitrate metabolism.NR	-2.23799	0.00130448
Vitvi03g00509	nitrite reductase 1 (AT2G15620 similarity)	12.1.2	N-metabolism.nitrate metabolism.nitrite reductase	-3.32542	0.000176778
Vitvi08g01646	glutamate synthase 1 (AT5G04140 similarity)	12.2.1.1	N-metabolism.ammonia metabolism.glutamate synthase.ferredoxin dependent	-1.61099	0.000303023
Vitvi16g01282	NADH-dependent glutamate synthase 1 (AT5G53460 similarity)	12.2.1.2	N-metabolism.ammonia metabolism.glutamate synthase.NADH dependent	0.0743082	0.822406
Vitvi01g00175	hypothetical protein (AT5G37600 similarity)	12.2.2	N-metabolism.ammonia metabolism.glutamine synthetase	0.869928	0.000184984
Vitvi05g00403	glutamine synthetase 2 (AT5G35630 similarity)	12.2.2	N-metabolism.ammonia metabolism.glutamine synthetase	-2.58927	6.15747e-06
Vitvi07g00187	glutamine synthetase 2 (AT5G35630 similarity)	12.2.2	N-metabolism.ammonia metabolism.glutamine synthetase	-6.09685	0.00178759
Vitvi08g01586	nodulin/glutamine synthase-like protein (AT3G53180 similarity)	12.2.2	N-metabolism.ammonia metabolism.glutamine synthetase	0.246126	0.148818
Vitvi11g01191	PTHR13096 - MINA53 MYC INDUCED NUCLEAR ANTIGEN (1 of 1)	12.2.2	N-metabolism.ammonia metabolism.glutamine synthetase	-0.0433744	0.90596
Vitvi14g00791	hypothetical protein (AT5G37600 similarity)	12.2.2	N-metabolism.ammonia metabolism.glutamine synthetase	0.660298	0.000247106
Vitvi17g00160	hypothetical protein (AT5G37600 similarity)	12.2.2	N-metabolism.ammonia metabolism.glutamine synthetase	-0.43647	0.045521
Vitvi11g01233	Haloacid dehalogenase-like hydrolase (HAD) superfamily protein (AT5G57440 similarity)	12.2.99	N-metabolism.ammonia metabolism.unspecified	0.329478	0.0189614
Vitvi08g01812	glutamate dehydrogenase 1 (AT5G18170 similarity)	12.3.1	N-metabolism.N-degradation.glutamate dehydrogenase	-0.71038	0.0302635
Vitvi09g00214	Amino acid dehydrogenase family protein (AT1G51720 similarity)	12.3.1	N-metabolism.N-degradation.glutamate dehydrogenase	0.288878	0.0279844
Vitvi16g01559	glutamate dehydrogenase 2 (AT5G07440 similarity)	12.3.1	N-metabolism.N-degradation.glutamate dehydrogenase	1.30361	0.0125396
Vitvi16g01561	glutamate dehydrogenase 2 (AT5G07440 similarity)	12.3.1	N-metabolism.N-degradation.glutamate dehydrogenase	1.60267	0.000705827
Vitvi06g01140	K03188 - urease accessory protein (ureF) (1 of 1)	12.4	N-metabolism.misc	-0.19992	0.380613
Vitvi07g01540	1.3.1.91 - tRNA-dihydrouridine(20) synthase (NAD(P)(+)) / tRNA-dihydrouridine synthase 2 (1 of 2)	12.4	N-metabolism.misc	0.119708	0.834119
Vitvi07g01695	1.3.1.88 - tRNA-dihydrouridine(16/17) synthase (NAD(P)(+)) / tRNA-dihydrouridine synthase 1 (1 of 1)	12.4	N-metabolism.misc	0.335133	0.0590745
Vitvi09g00692	FAD-binding protein (AT3G49645 similarity)	12.4	N-metabolism.misc	-0.0854688	0.810308
Vitvi13g01711	FMN-linked oxidoreductases superfamily protein (AT3G63510 similarity)	12.4	N-metabolism.misc	-0.382308	0.0766292
Vitvi15g00695	nitroreductase family protein (AT1G02020 similarity)	12.4	N-metabolism.misc	0.169953	0.332688
Vitvi01g00002	ACT domain repeat 6 (AT3G01990 similarity)	13	amino acid metabolism	-2.66861	0.00791683
Vitvi01g01704	ACT domain repeat 4 (AT1G69040 similarity)	13	amino acid metabolism	0.0388215	0.923316
Vitvi02g00467	ACT domain repeat 8 (AT1G12420 similarity)	13	amino acid metabolism	-0.75919	0.00583972
Vitvi04g00506	ACT-like superfamily protein (AT5G25320 similarity)	13	amino acid metabolism	1.82531	0.000606352
Vitvi09g01280	uridylyltransferase-like protein (AT1G16880 similarity)	13	amino acid metabolism	-1.35214	0.000458911
Vitvi13g00924	ACT domain-containing protein (AT5G04740 similarity)	13	amino acid metabolism	0.513515	0.00401214
Vitvi14g01517	ACT domain repeat 6 (AT3G01990 similarity)	13	amino acid metabolism	-1.66354	5.34704e-06
Vitvi17g00082	ACT domain repeat 4 (AT1G69040 similarity)	13	amino acid metabolism	0.302332	0.650179
Vitvi18g01177	ACT domain repeat 3 (AT1G76990 similarity)	13	amino acid metabolism	0.826077	0.0230487
Vitvi03g00770	Pyridoxal phosphate (PLP)-dependent transferases superfamily protein (AT4G33680 similarity)	13.1	amino acid metabolism.synthesis	0.053988	0.726741
Vitvi03g00773	Pyridoxal phosphate (PLP)-dependent transferases superfamily protein (AT4G33680 similarity)	13.1	amino acid metabolism.synthesis	0.0928014	0.666049
Vitvi12g01610	AGD2-like defense response protein 1 (AT2G13810 similarity)	13.1	amino acid metabolism.synthesis	1.82877	0.476577
Vitvi18g00353	AGD2-like defense response protein 1 (AT2G13810 similarity)	13.1	amino acid metabolism.synthesis	3.10459	0.00135362
Vitvi01g00568	glutamate decarboxylase (AT5G17330 similarity)	13.1.1.1.1	amino acid metabolism.synthesis.central amino acid metabolism.GABA.glutamate decarboxylase	0.72188	0.266668
Vitvi01g02013	glutamate decarboxylase 4 (AT2G02010 similarity)	13.1.1.1.1	amino acid metabolism.synthesis.central amino acid metabolism.GABA.glutamate decarboxylase	0.608928	0.501777
Vitvi04g00870	glutamate decarboxylase (AT5G17330 similarity)	13.1.1.1.1	amino acid metabolism.synthesis.central amino acid metabolism.GABA.glutamate decarboxylase	0.0638167	0.819951
Vitvi17g01086	glutamate decarboxylase (AT5G17330 similarity)	13.1.1.1.1	amino acid metabolism.synthesis.central amino acid metabolism.GABA.glutamate decarboxylase	0.843836	0.000216787
Vitvi03g01237	Pyridoxal phosphate (PLP)-dependent transferases superfamily protein (AT3G22200 similarity)	13.1.1.1.2	amino acid metabolism.synthesis.central amino acid metabolism.GABA.GABA transaminase	0.579017	0.0183779
Vitvi04g00328	aspartate aminotransferase 3 (AT5G11520 similarity)	13.1.1.2.1	amino acid metabolism.synthesis.central amino acid metabolism.aspartate.aspartate aminotransferase	1.04619	0.00188815
Vitvi04g00537	aspartate aminotransferase 5 (AT4G31990 similarity)	13.1.1.2.1	amino acid metabolism.synthesis.central amino acid metabolism.aspartate.aspartate aminotransferase	-0.0098223	0.976008
Vitvi04g01854	PTHR19282//PTHR19282:SF239 - TETRASPANIN // SUBFAMILY NOT NAMED (1 of 1)	13.1.1.2.1	amino acid metabolism.synthesis.central amino acid metabolism.aspartate.aspartate aminotransferase	0.527966	0.182352
Vitvi07g01783	aspartate aminotransferase (AT2G22250 similarity)	13.1.1.2.1	amino acid metabolism.synthesis.central amino acid metabolism.aspartate.aspartate aminotransferase	0.869516	0.000236522
Vitvi08g00824	aspartate aminotransferase 1 (AT2G30970 similarity)	13.1.1.2.1	amino acid metabolism.synthesis.central amino acid metabolism.aspartate.aspartate aminotransferase	1.23635	0.0866922
Vitvi11g00318	aspartate aminotransferase 2 (AT5G19550 similarity)	13.1.1.2.1	amino acid metabolism.synthesis.central amino acid metabolism.aspartate.aspartate aminotransferase	1.13365	1.25964e-05
Vitvi12g00158	aspartate aminotransferase 1 (AT2G30970 similarity)	13.1.1.2.1	amino acid metabolism.synthesis.central amino acid metabolism.aspartate.aspartate aminotransferase	1.06515	7.38648e-05
Vitvi18g00362	aspartate aminotransferase (AT2G22250 similarity)	13.1.1.2.1	amino acid metabolism.synthesis.central amino acid metabolism.aspartate.aspartate aminotransferase	-0.0668441	0.73739
Vitvi01g00662	alanine-2-oxoglutarate aminotransferase 2 (AT1G70580 similarity)	13.1.1.3.1	amino acid metabolism.synthesis.central amino acid metabolism.alanine.alanine aminotransferase	-1.07468	0.0141853
Vitvi09g00019	alanine aminotransferase 2 (AT1G72330 similarity)	13.1.1.3.1	amino acid metabolism.synthesis.central amino acid metabolism.alanine.alanine aminotransferase	0.918188	0.000895782
Vitvi06g00759	alanine:glyoxylate aminotransferase 3 (AT2G38400 similarity)	13.1.1.3.11	amino acid metabolism.synthesis.central amino acid metabolism.alanine.alanine-glyoxylate aminotransferase	-0.358558	0.362512
Vitvi06g01261	alanine:glyoxylate aminotransferase (AT2G13360 similarity)	13.1.1.3.11	amino acid metabolism.synthesis.central amino acid metabolism.alanine.alanine-glyoxylate aminotransferase	-1.31045	0.00172791
Vitvi07g01808	alanine:glyoxylate aminotransferase 2 (AT4G39660 similarity)	13.1.1.3.11	amino acid metabolism.synthesis.central amino acid metabolism.alanine.alanine-glyoxylate aminotransferase	0.981882	0.000716236
Vitvi08g00816	PYRIMIDINE 4 (AT3G08860 similarity)	13.1.1.3.11	amino acid metabolism.synthesis.central amino acid metabolism.alanine.alanine-glyoxylate aminotransferase	1.40033	0.0117297
Vitvi13g00355	delta 1-pyrroline-5-carboxylate synthase 2 (AT3G55610 similarity)	13.1.2.2.1	amino acid metabolism.synthesis.glutamate family.proline.delta 1-pyrroline-5-carboxylate synthetase	1.60546	9.28538e-05
Vitvi08g01162	arginine biosynthesis protein ArgJ family (AT2G37500 similarity)	13.1.2.3.2	amino acid metabolism.synthesis.glutamate family.arginine.acetylglutamate kinase	0.153358	0.484409
Vitvi18g00986	ornithine carbamoyltransferase (AT1G75330 similarity)	13.1.2.3.21	amino acid metabolism.synthesis.glutamate family.arginine.ornithine carbamoyltransferase	-0.0723537	0.58198
Vitvi17g00138	arginosuccinate synthase family (AT4G24830 similarity)	13.1.2.3.22	amino acid metabolism.synthesis.glutamate family.arginine.argininosuccinate synthase	0.17328	0.372798
Vitvi18g00523	L-Aspartase-like family protein (AT5G10920 similarity)	13.1.2.3.23	amino acid metabolism.synthesis.glutamate family.arginine.argininosuccinate lyase	-0.236086	0.153665
Vitvi03g01544	Putative N-acetyl-gamma-glutamyl-phosphate reductase (AT2G19940 similarity)	13.1.2.3.3	amino acid metabolism.synthesis.glutamate family.arginine.N-acetylglutamate-5-P reductase	-0.0931943	0.5852
Vitvi11g00438	aspartate-glutamate racemase family (AT1G15410 similarity)	13.1.2.3.31	amino acid metabolism.synthesis.glutamate family.arginine.aspartate racemase	3.00387	7.83805e-05
Vitvi09g00794	HOPW1-1-interacting 1 (AT1G80600 similarity)	13.1.2.3.4	amino acid metabolism.synthesis.glutamate family.arginine.acetylornithine aminotransferase	-0.389107	0.0253613
Vitvi19g01655	HOPW1-1-interacting 1 (AT1G80600 similarity)	13.1.2.3.4	amino acid metabolism.synthesis.glutamate family.arginine.acetylornithine aminotransferase	-1.34658	0.0261954
Vitvi01g00035	Asparagine synthase family protein (AT2G03667 similarity)	13.1.3.1.1	amino acid metabolism.synthesis.aspartate family.asparagine.asparagine synthetase	0.0688162	0.691209
Vitvi06g00666	glutamine-dependent asparagine synthase 1 (AT3G47340 similarity)	13.1.3.1.1	amino acid metabolism.synthesis.aspartate family.asparagine.asparagine synthetase	0.769946	0.253263
Vitvi11g00130	K01733 - threonine synthase (thrC) (1 of 1)	13.1.3.2.1	amino acid metabolism.synthesis.aspartate family.threonine.threonine synthase	-0.726242	0.00317323
Vitvi14g01990	Pyridoxal phosphate (PLP)-dependent transferases superfamily protein (AT3G01120 similarity)	13.1.3.4.1	amino acid metabolism.synthesis.aspartate family.methionine.cystathionine gamma-synthase	0.224272	0.14217
Vitvi07g02247	S-adenosylmethionine synthetase 2 (AT4G01850 similarity)	13.1.3.4.11	amino acid metabolism.synthesis.aspartate family.methionine.S-adenosylmethionine synthetase	0.563699	0.0372655
Vitvi08g01620	methionine adenosyltransferase 3 (AT2G36880 similarity)	13.1.3.4.11	amino acid metabolism.synthesis.aspartate family.methionine.S-adenosylmethionine synthetase	2.0374	0.00014695
Vitvi14g02444	S-adenosylmethionine synthetase family protein (AT3G17390 similarity)	13.1.3.4.11	amino acid metabolism.synthesis.aspartate family.methionine.S-adenosylmethionine synthetase	0.682232	0.00328512
Vitvi01g00286	Homocysteine S-methyltransferase family protein (AT3G25900 similarity)	13.1.3.4.12	amino acid metabolism.synthesis.aspartate family.methionine.homocysteine S-methyltransferase	-0.28285	0.872845
Vitvi01g01033	S-adenosyl-L-methionine-dependent methyltransferases superfamily protein (AT1G69523 similarity)	13.1.3.4.12	amino acid metabolism.synthesis.aspartate family.methionine.homocysteine S-methyltransferase	-0.548425	0.0596925
Vitvi05g00539	homocysteine methyltransferase 2 (AT3G63250 similarity)	13.1.3.4.12	amino acid metabolism.synthesis.aspartate family.methionine.homocysteine S-methyltransferase	2.18827	3.41989e-05
Vitvi07g00101	homocysteine methyltransferase 2 (AT3G63250 similarity)	13.1.3.4.12	amino acid metabolism.synthesis.aspartate family.methionine.homocysteine S-methyltransferase	0.436231	0.230486
Vitvi12g02139	methionine S-methyltransferase (AT5G49810 similarity)	13.1.3.4.13	amino acid metabolism.synthesis.aspartate family.methionine.methionine S-methyltransferase	-0.0307034	0.931348
Vitvi08g01660	cystathionine beta-lyase (AT3G57050 similarity)	13.1.3.4.2	amino acid metabolism.synthesis.aspartate family.methionine.cystathionine beta-lyase	0.295504	0.0616889
Vitvi06g00995	Cobalamin-independent synthase family protein (AT5G17920 similarity)	13.1.3.4.3	amino acid metabolism.synthesis.aspartate family.methionine.methionine synthase	-0.218339	0.395466
Vitvi08g00135	Cobalamin-independent synthase family protein (AT5G17920 similarity)	13.1.3.4.3	amino acid metabolism.synthesis.aspartate family.methionine.methionine synthase	0.164282	0.372347
Vitvi15g00728	dihydrodipicolinate synthase (AT2G45440 similarity)	13.1.3.5.1	amino acid metabolism.synthesis.aspartate family.lysine.dihydrodipicolinate synthase	-0.140028	0.196724
Vitvi05g01692	Dihydrodipicolinate reductase%2C bacterial/plant (AT2G44040 similarity)	13.1.3.5.2	amino acid metabolism.synthesis.aspartate family.lysine.dihydrodipicolinate reductase	0.0840243	0.822406
Vitvi16g00953	Dihydrodipicolinate reductase%2C bacterial/plant (AT5G52100 similarity)	13.1.3.5.2	amino acid metabolism.synthesis.aspartate family.lysine.dihydrodipicolinate reductase	-1.9702	0.00740452
Vitvi08g01085	diaminopimelate epimerase family protein (AT3G53580 similarity)	13.1.3.5.4	amino acid metabolism.synthesis.aspartate family.lysine.diaminopimelate epimerase	-0.0599731	0.794351
Vitvi03g00296	Pyridoxal-dependent decarboxylase family protein (AT3G14390 similarity)	13.1.3.5.5	amino acid metabolism.synthesis.aspartate family.lysine.diaminopimelate decarboxylase	-0.0492612	0.6767
Vitvi09g01025	Pyridoxal-dependent decarboxylase family protein (AT3G14390 similarity)	13.1.3.5.5	amino acid metabolism.synthesis.aspartate family.lysine.diaminopimelate decarboxylase	-0.125026	0.261349
Vitvi18g02321	aspartate kinase-homoserine dehydrogenase i (AT1G31230 similarity)	13.1.3.6.1	amino acid metabolism.synthesis.aspartate family.misc.homoserine	0.512261	0.00501685
Vitvi01g01758	aspartate kinase 1 (AT5G13280 similarity)	13.1.3.6.1.1	amino acid metabolism.synthesis.aspartate family.misc.homoserine.aspartate kinase	-0.212998	0.513359
Vitvi14g01472	aspartate kinase 1 (AT5G13280 similarity)	13.1.3.6.1.1	amino acid metabolism.synthesis.aspartate family.misc.homoserine.aspartate kinase	0.843474	0.00522151
Vitvi01g00502	semialdehyde dehydrogenase family protein (AT1G14810 similarity)	13.1.3.6.1.2	amino acid metabolism.synthesis.aspartate family.misc.homoserine.aspartate semialdehyde dehydrogenase	-0.0546459	0.835147
Vitvi06g01044	Glyceraldehyde-3-phosphate dehydrogenase-like family protein (AT5G21060 similarity)	13.1.3.6.1.3	amino acid metabolism.synthesis.aspartate family.misc.homoserine.homoserine dehydrogenase	-0.242363	0.454491
Vitvi11g01504	K00872 - homoserine kinase (thrB1) (1 of 1)	13.1.3.6.1.4	amino acid metabolism.synthesis.aspartate family.misc.homoserine.homoserine kinase	-0.323485	0.0522315
Vitvi05g01660	ACT domain-containing small subunit of acetolactate synthase protein (AT2G31810 similarity)	13.1.4.1.1	amino acid metabolism.synthesis.branched chain group.common.acetolactate synthase	-0.163695	0.204097
Vitvi07g01247	VALINE-TOLERANT 1 (AT5G16290 similarity)	13.1.4.1.1	amino acid metabolism.synthesis.branched chain group.common.acetolactate synthase	-0.773552	0.0767485
Vitvi14g01537	chlorsulfuron/imidazolinone resistant 1 (AT3G48560 similarity)	13.1.4.1.1	amino acid metabolism.synthesis.branched chain group.common.acetolactate synthase	-0.823967	0.00383177
Vitvi17g00104	no description	13.1.4.1.1	amino acid metabolism.synthesis.branched chain group.common.acetolactate synthase	0.0587711	0.885382
Vitvi10g00573	ketol-acid reductoisomerase (AT3G58610 similarity)	13.1.4.1.2	amino acid metabolism.synthesis.branched chain group.common.ketol-acid reductoisomerase	0.56087	0.701896
Vitvi12g00198	ketol-acid reductoisomerase (AT3G58610 similarity)	13.1.4.1.2	amino acid metabolism.synthesis.branched chain group.common.ketol-acid reductoisomerase	0.0424187	0.78892
Vitvi00g00869	branched-chain amino acid aminotransferase 5 / branched-chain amino acid transaminase 5 (BCAT5) (AT5G65780 similarity)	13.1.4.1.4	amino acid metabolism.synthesis.branched chain group.common.branched-chain-amino-acid aminotransferase	0.116314	0.584459
Vitvi18g02625	branched-chain amino acid transaminase 2 (AT1G10070 similarity)	13.1.4.1.4	amino acid metabolism.synthesis.branched chain group.common.branched-chain-amino-acid aminotransferase	1.14952	0.0223089
Vitvi12g01806	isopropylmalate dehydrogenase 2 (AT1G80560 similarity)	13.1.4.4.3	amino acid metabolism.synthesis.branched chain group.leucine specific.3-isopropylmalate dehydrogenase	-0.188889	0.354205
Vitvi02g00339	serine racemase (AT4G11640 similarity)	13.1.4.5	amino acid metabolism.synthesis.branched chain group.isoleucine specific	0.33615	0.302636
Vitvi08g01554	L-O-methylthreonine resistant 1 (AT3G10050 similarity)	13.1.4.5.1	amino acid metabolism.synthesis.branched chain group.isoleucine specific.threonine ammonia-lyase	-0.887732	0.00139014
Vitvi03g00551	D-3-phosphoglycerate dehydrogenase (AT4G34200 similarity)	13.1.5.1.1	amino acid metabolism.synthesis.serine-glycine-cysteine group.serine.phosphoglycerate dehydrogenase	0.222721	0.244387
Vitvi09g01297	D-3-phosphoglycerate dehydrogenase (AT1G17745 similarity)	13.1.5.1.1	amino acid metabolism.synthesis.serine-glycine-cysteine group.serine.phosphoglycerate dehydrogenase	-2.12177	0.000184306
Vitvi18g00729	D-3-phosphoglycerate dehydrogenase (AT4G34200 similarity)	13.1.5.1.1	amino acid metabolism.synthesis.serine-glycine-cysteine group.serine.phosphoglycerate dehydrogenase	-1.20442	0.000506369
Vitvi00g01383	Pyridoxal phosphate (PLP)-dependent transferases superfamily protein (AT2G17630 similarity)	13.1.5.1.2	amino acid metabolism.synthesis.serine-glycine-cysteine group.serine.phosphoserine aminotransferase	-0.0693208	0.92141
Vitvi17g00710	3-phosphoserine phosphatase (AT1G18640 similarity)	13.1.5.1.3	amino acid metabolism.synthesis.serine-glycine-cysteine group.serine.phosphoserine phosphatase	-0.500601	0.108176
Vitvi04g00747	K00306 - sarcosine oxidase / L-pipecolate oxidase (PIPOX) (1 of 1)	13.1.5.2.41	amino acid metabolism.synthesis.serine-glycine-cysteine group.glycine.sarcosine oxidase	0.632497	0.345679
Vitvi07g02591	nitrogen fixation S (NIFS)-like 1 (AT5G65720 similarity)	13.1.5.3	amino acid metabolism.synthesis.serine-glycine-cysteine group.cysteine	0.143484	0.317209
Vitvi08g00117	1.13.11.19 - Cysteamine dioxygenase / Persulfurase (1 of 7)	13.1.5.3	amino acid metabolism.synthesis.serine-glycine-cysteine group.cysteine	1.08822	0.178615
Vitvi10g00593	2-aminoethanethiol dioxygenase%2C putative (DUF1637) (AT2G42670 similarity)	13.1.5.3	amino acid metabolism.synthesis.serine-glycine-cysteine group.cysteine	0.0047551	0.98062
Vitvi12g00175	2-aminoethanethiol dioxygenase%2C putative (DUF1637) (AT2G42670 similarity)	13.1.5.3	amino acid metabolism.synthesis.serine-glycine-cysteine group.cysteine	-0.0592069	0.674832
Vitvi14g01906	2-aminoethanethiol dioxygenase%2C putative (DUF1637) (AT5G39890 similarity)	13.1.5.3	amino acid metabolism.synthesis.serine-glycine-cysteine group.cysteine	-0.368028	0.129149
Vitvi17g00414	2-aminoethanethiol dioxygenase%2C putative (DUF1637) (AT1G18490 similarity)	13.1.5.3	amino acid metabolism.synthesis.serine-glycine-cysteine group.cysteine	-0.136172	0.514012
Vitvi17g00554	2-aminoethanethiol dioxygenase%2C putative (DUF1637) (AT5G39890 similarity)	13.1.5.3	amino acid metabolism.synthesis.serine-glycine-cysteine group.cysteine	1.45488	0.0408592
Vitvi17g01399	nitrogen fixation S (NIFS)-like 1 (AT5G65720 similarity)	13.1.5.3	amino acid metabolism.synthesis.serine-glycine-cysteine group.cysteine	-0.475196	0.017336
Vitvi04g01589	cysteine synthase C1 (AT3G61440 similarity)	13.1.5.3.1	amino acid metabolism.synthesis.serine-glycine-cysteine group.cysteine.OASTL	3.38165	0.0303282
Vitvi05g01624	O-acetylserine (thiol) lyase B (AT2G43750 similarity)	13.1.5.3.1	amino acid metabolism.synthesis.serine-glycine-cysteine group.cysteine.OASTL	-0.752674	0.00081572
Vitvi08g00071	cysteine synthase 26 (AT3G03630 similarity)	13.1.5.3.1	amino acid metabolism.synthesis.serine-glycine-cysteine group.cysteine.OASTL	-0.765177	0.19674
Vitvi14g00404	O-acetylserine (thiol) lyase (OAS-TL) isoform A1 (AT4G14880 similarity)	13.1.5.3.1	amino acid metabolism.synthesis.serine-glycine-cysteine group.cysteine.OASTL	0.057186	0.820562
Vitvi14g02644	O-acetylserine (thiol) lyase (OAS-TL) isoform A1 (AT4G14880 similarity)	13.1.5.3.1	amino acid metabolism.synthesis.serine-glycine-cysteine group.cysteine.OASTL	0.121427	0.66916
Vitvi14g02645	cysteine synthase D2 (AT5G28020 similarity)	13.1.5.3.1	amino acid metabolism.synthesis.serine-glycine-cysteine group.cysteine.OASTL	0.732415	0.0205854
Vitvi14g02647	O-acetylserine (thiol) lyase (OAS-TL) isoform A1 (AT4G14880 similarity)	13.1.5.3.1	amino acid metabolism.synthesis.serine-glycine-cysteine group.cysteine.OASTL	0.84203	0.00611811
Vitvi15g01101	cysteine synthase C1 (AT3G61440 similarity)	13.1.5.3.1	amino acid metabolism.synthesis.serine-glycine-cysteine group.cysteine.OASTL	-1.24687	0.000182118
Vitvi19g00666	Pyridoxal-5'-phosphate-dependent enzyme family protein (AT1G55880 similarity)	13.1.5.3.1	amino acid metabolism.synthesis.serine-glycine-cysteine group.cysteine.OASTL	0.0533079	0.802698
Vitvi04g01558	Trimeric LpxA-like enzymes superfamily protein (AT2G17640 similarity)	13.1.5.3.2	amino acid metabolism.synthesis.serine-glycine-cysteine group.cysteine.SAT	0.898994	0.00472815
Vitvi10g00224	PTHR23416:SF56 - SERINE ACETYLTRANSFERASE 1, CHLOROPLASTIC-RELATED (1 of 2)	13.1.5.3.2	amino acid metabolism.synthesis.serine-glycine-cysteine group.cysteine.SAT	-2.9876	0.0313446
Vitvi11g01377	PTHR23416:SF2 - SERINE ACETYLTRANSFERASE 5 (1 of 1)	13.1.5.3.2	amino acid metabolism.synthesis.serine-glycine-cysteine group.cysteine.SAT	-0.28293	0.0964239
Vitvi19g00654	PTHR23416:SF56 - SERINE ACETYLTRANSFERASE 1, CHLOROPLASTIC-RELATED (1 of 2)	13.1.5.3.2	amino acid metabolism.synthesis.serine-glycine-cysteine group.cysteine.SAT	-1.30028	0.00209365
Vitvi02g01749	3-deoxy-d-arabino-heptulosonate 7-phosphate synthase (AT4G33510 similarity)	13.1.6.1.1	amino acid metabolism.synthesis.aromatic aa.chorismate.3-deoxy-D-arabino-heptulosonate 7-phosphate synthase	-0.972541	0.000311374
Vitvi07g03049	Class-II DAHP synthetase family protein (AT1G22410 similarity)	13.1.6.1.1	amino acid metabolism.synthesis.aromatic aa.chorismate.3-deoxy-D-arabino-heptulosonate 7-phosphate synthase	1.46624	0.000335103
Vitvi18g00436	Class-II DAHP synthetase family protein (AT1G22410 similarity)	13.1.6.1.1	amino acid metabolism.synthesis.aromatic aa.chorismate.3-deoxy-D-arabino-heptulosonate 7-phosphate synthase	0.552423	0.0935325
Vitvi05g00364	dehydroquinate dehydratase%2C putative / shikimate dehydrogenase (AT3G06350 similarity)	13.1.6.1.10	amino acid metabolism.synthesis.aromatic aa.chorismate.3-dehydroquinate dehydratase/shikimate dehydrogenase	-0.0923275	0.550088
Vitvi14g00338	dehydroquinate dehydratase%2C putative / shikimate dehydrogenase (AT3G06350 similarity)	13.1.6.1.10	amino acid metabolism.synthesis.aromatic aa.chorismate.3-dehydroquinate dehydratase/shikimate dehydrogenase	1.64687	0.00242191
Vitvi14g00340	dehydroquinate dehydratase%2C putative / shikimate dehydrogenase (AT3G06350 similarity)	13.1.6.1.10	amino acid metabolism.synthesis.aromatic aa.chorismate.3-dehydroquinate dehydratase/shikimate dehydrogenase	3.44705	0.00161526
Vitvi04g01492	3-dehydroquinate synthase (AT5G66120 similarity)	13.1.6.1.2	amino acid metabolism.synthesis.aromatic aa.chorismate.3-dehydroquinate synthase	-0.218935	0.211951
Vitvi02g00738	shikimate kinase like 2 (AT2G35500 similarity)	13.1.6.1.5	amino acid metabolism.synthesis.aromatic aa.chorismate.shikimate kinase	-0.964731	0.0165333
Vitvi07g01835	shikimate kinase 1 (AT2G21940 similarity)	13.1.6.1.5	amino acid metabolism.synthesis.aromatic aa.chorismate.shikimate kinase	-0.63177	0.0010506
Vitvi14g01497	shikimate kinase like 1 (AT3G26900 similarity)	13.1.6.1.5	amino acid metabolism.synthesis.aromatic aa.chorismate.shikimate kinase	-0.48739	0.0161043
Vitvi16g00178	P-loop containing nucleoside triphosphate hydrolases superfamily protein (AT2G16790 similarity)	13.1.6.1.5	amino acid metabolism.synthesis.aromatic aa.chorismate.shikimate kinase	-0.151445	0.712848
Vitvi15g01490	RNA 3'-terminal phosphate cyclase/enolpyruvate transferase%2C alpha/beta (AT2G45300 similarity)	13.1.6.1.6	amino acid metabolism.synthesis.aromatic aa.chorismate.5-enolpyruvylshikimate-3-phosphate synthase	0.414953	0.00236785
Vitvi15g01491	RNA 3'-terminal phosphate cyclase/enolpyruvate transferase%2C alpha/beta (AT2G45300 similarity)	13.1.6.1.6	amino acid metabolism.synthesis.aromatic aa.chorismate.5-enolpyruvylshikimate-3-phosphate synthase	0.147115	0.63565
Vitvi13g00597	chorismate synthase%2C putative / 5-enolpyruvylshikimate-3-phosphate phospholyase (AT1G48850 similarity)	13.1.6.1.7	amino acid metabolism.synthesis.aromatic aa.chorismate.chorismate synthase	0.626404	0.000341827
Vitvi04g00367	Pyridoxal phosphate (PLP)-dependent transferases superfamily protein (AT1G80360 similarity)	13.1.6.2	amino acid metabolism.synthesis.aromatic aa.phenylalanine and tyrosine	0.396383	0.474224
Vitvi09g00444	Pyridoxal phosphate (PLP)-dependent transferases superfamily protein (AT1G80360 similarity)	13.1.6.2	amino acid metabolism.synthesis.aromatic aa.phenylalanine and tyrosine	0.860063	0.000429279
Vitvi04g00594	chorismate mutase 2 (AT5G10870 similarity)	13.1.6.2.1	amino acid metabolism.synthesis.aromatic aa.phenylalanine and tyrosine.chorismate mutase	1.01856	0.0107547
Vitvi14g02011	chorismate mutase 1 (AT3G29200 similarity)	13.1.6.2.1	amino acid metabolism.synthesis.aromatic aa.phenylalanine and tyrosine.chorismate mutase	0.868078	0.000320713
Vitvi06g00346	arogenate dehydratase 2 (AT3G07630 similarity)	13.1.6.3.1	amino acid metabolism.synthesis.aromatic aa.phenylalanine.arogenate dehydratase / prephenate dehydratase	-0.66399	0.0166461
Vitvi06g01946	4.2.1.91 - Arogenate dehydratase / Carboxycyclohexadienyl dehydratase (1 of 4)	13.1.6.3.1	amino acid metabolism.synthesis.aromatic aa.phenylalanine.arogenate dehydratase / prephenate dehydratase	0.940623	0.0464961
Vitvi12g00380	arogenate dehydratase 1 (AT1G11790 similarity)	13.1.6.3.1	amino acid metabolism.synthesis.aromatic aa.phenylalanine.arogenate dehydratase / prephenate dehydratase	2.27742	9.79694e-05
Vitvi09g00719	prephenate dehydrogenase family protein (AT1G15710 similarity)	13.1.6.4	amino acid metabolism.synthesis.aromatic aa.tyrosine	-0.0860968	0.70967
Vitvi13g01899	arogenate dehydrogenase (AT5G34930 similarity)	13.1.6.4	amino acid metabolism.synthesis.aromatic aa.tyrosine	0.142372	0.764443
Vitvi12g00270	Tyrosine transaminase family protein (AT5G36160 similarity)	13.1.6.4.3	amino acid metabolism.synthesis.aromatic aa.tyrosine.tyrosine transaminase	-0.0550884	0.825465
Vitvi12g00272	Tyrosine transaminase family protein (AT5G53970 similarity)	13.1.6.4.3	amino acid metabolism.synthesis.aromatic aa.tyrosine.tyrosine transaminase	0.618191	0.434397
Vitvi12g02298	Tyrosine transaminase family protein (AT5G36160 similarity)	13.1.6.4.3	amino acid metabolism.synthesis.aromatic aa.tyrosine.tyrosine transaminase	1.21622	0.00694305
Vitvi19g00186	Tyrosine transaminase family protein (AT5G53970 similarity)	13.1.6.4.3	amino acid metabolism.synthesis.aromatic aa.tyrosine.tyrosine transaminase	-0.466095	0.317872
Vitvi01g00536	anthranilate synthase beta subunit 1 (AT1G25220 similarity)	13.1.6.5.1	amino acid metabolism.synthesis.aromatic aa.tryptophan.anthranilate synthase	0.44031	0.00866112
Vitvi06g00617	anthranilate synthase 2 (AT2G29690 similarity)	13.1.6.5.1	amino acid metabolism.synthesis.aromatic aa.tryptophan.anthranilate synthase	-0.0239096	0.896325
Vitvi13g00594	para-aminobenzoate (PABA) synthase family protein (AT2G28880 similarity)	13.1.6.5.1	amino acid metabolism.synthesis.aromatic aa.tryptophan.anthranilate synthase	0.0701318	0.65896
Vitvi01g00664	anthranilate phosphoribosyltransferase (AT1G70570 similarity)	13.1.6.5.2	amino acid metabolism.synthesis.aromatic aa.tryptophan.anthranilate phosphoribosyltransferase	-0.0554657	0.81228
Vitvi14g01735	tryptophan biosynthesis 1 (AT5G17990 similarity)	13.1.6.5.2	amino acid metabolism.synthesis.aromatic aa.tryptophan.anthranilate phosphoribosyltransferase	-0.137548	0.858324
Vitvi17g00843	tryptophan biosynthesis 1 (AT5G17990 similarity)	13.1.6.5.2	amino acid metabolism.synthesis.aromatic aa.tryptophan.anthranilate phosphoribosyltransferase	-0.155553	0.547764
Vitvi06g00162	PTHR10024:SF243 - ANTHRANILATE PHOSPHORIBOSYLTRANSFERASE-LIKE PROTEIN (1 of 2)	13.1.6.5.3	amino acid metabolism.synthesis.aromatic aa.tryptophan.phosphoribosyanthranilate isomerase	-0.855519	0.0611163
Vitvi08g00133	PTHR10024:SF172 - C2 AND PLANT PHOSPHORIBOSYLTRANSFERASE DOMAIN-CONTAINING PROTEIN (1 of 1)	13.1.6.5.3	amino acid metabolism.synthesis.aromatic aa.tryptophan.phosphoribosyanthranilate isomerase	-0.12413	0.913914
Vitvi08g01708	PTHR10024:SF236 - ANTHRANILATE PHOSPHORIBOSYLTRANSFERASE-LIKE PROTEIN (1 of 2)	13.1.6.5.3	amino acid metabolism.synthesis.aromatic aa.tryptophan.phosphoribosyanthranilate isomerase	-0.0215022	0.952605
Vitvi08g01711	PTHR10024:SF243 - ANTHRANILATE PHOSPHORIBOSYLTRANSFERASE-LIKE PROTEIN (1 of 2)	13.1.6.5.3	amino acid metabolism.synthesis.aromatic aa.tryptophan.phosphoribosyanthranilate isomerase	0.598498	0.229366
Vitvi13g00059	phosphoribosylanthranilate isomerase 1 (AT1G07780 similarity)	13.1.6.5.3	amino acid metabolism.synthesis.aromatic aa.tryptophan.phosphoribosyanthranilate isomerase	-0.0440313	0.855513
Vitvi13g01773	PTHR10774//PTHR10774:SF90 - EXTENDED SYNAPTOTAGMIN-RELATED // SUBFAMILY NOT NAMED (1 of 2)	13.1.6.5.3	amino acid metabolism.synthesis.aromatic aa.tryptophan.phosphoribosyanthranilate isomerase	2.02202	0.00550926
Vitvi15g01147	C2 calcium/lipid-binding plant phosphoribosyltransferase family protein (AT4G00700 similarity)	13.1.6.5.3	amino acid metabolism.synthesis.aromatic aa.tryptophan.phosphoribosyanthranilate isomerase	-0.801835	0.00241823
Vitvi17g00548	C2 calcium/lipid-binding plant phosphoribosyltransferase family protein (AT1G74720 similarity)	13.1.6.5.3	amino acid metabolism.synthesis.aromatic aa.tryptophan.phosphoribosyanthranilate isomerase	-1.64155	0.000153093
Vitvi18g01699	C2 calcium/lipid-binding plant phosphoribosyltransferase family protein (AT1G22610 similarity)	13.1.6.5.3	amino acid metabolism.synthesis.aromatic aa.tryptophan.phosphoribosyanthranilate isomerase	0.314781	0.403439
Vitvi12g00745	Aldolase-type TIM barrel family protein (AT5G48220 similarity)	13.1.6.5.4	amino acid metabolism.synthesis.aromatic aa.tryptophan.indole-3-glycerol phosphate synthase	0.204873	0.14823
Vitvi07g00047	Aldolase-type TIM barrel family protein (AT4G02610 similarity)	13.1.6.5.5	amino acid metabolism.synthesis.aromatic aa.tryptophan.tryptophan synthase	-0.133639	0.30851
Vitvi14g01281	tryptophan synthase beta type 2 (AT5G38530 similarity)	13.1.6.5.5	amino acid metabolism.synthesis.aromatic aa.tryptophan.tryptophan synthase	0.912032	0.0224974
Vitvi19g00458	tryptophan synthase beta-subunit 2 (AT4G27070 similarity)	13.1.6.5.5	amino acid metabolism.synthesis.aromatic aa.tryptophan.tryptophan synthase	-0.391998	0.0843331
Vitvi12g02013	ATP phosphoribosyl transferase 2 (AT1G09795 similarity)	13.1.7.1	amino acid metabolism.synthesis.histidine.ATP phosphoribosyltransferase	-0.401701	0.0114762
Vitvi18g01292	histidinol dehydrogenase (AT5G63890 similarity)	13.1.7.11	amino acid metabolism.synthesis.histidine.histidinol dehydrogenase	0.450125	0.00378189
Vitvi08g01457	Aldolase-type TIM barrel family protein (AT2G36230 similarity)	13.1.7.3	amino acid metabolism.synthesis.histidine.phosphoribosyl-AMP cyclohydrolase	-0.0294343	0.874326
Vitvi14g01447	histidine biosynthesis bifunctional protein (HISIE) (AT1G31860 similarity)	13.1.7.4	amino acid metabolism.synthesis.histidine.bifunctional phosphoribosyl-ATP pyrophosphatase / phosphoribosyl-AMP cyclohydrolase	-0.2382	0.308047
Vitvi19g00527	HIS HF (AT4G26900 similarity)	13.1.7.5	amino acid metabolism.synthesis.histidine.phosphoribosylformimino-5-aminoimidazole carboxamide ribotide isomerase (BBM II)	-0.484306	0.114254
Vitvi05g00497	HISTIDINE BIOSYNTHESIS 5B (AT4G14910 similarity)	13.1.7.8	amino acid metabolism.synthesis.histidine.imidazoleglycerol-phosphate dehydratase	-0.299902	0.0625175
Vitvi18g01670	histidinol phosphate aminotransferase 1 (AT5G10330 similarity)	13.1.7.9	amino acid metabolism.synthesis.histidine.histidinol-phosphate aminotransferase	-0.204113	0.0980647
Vitvi14g01765	L-aspartate oxidase (AT5G14760 similarity)	13.2.1.2	amino acid metabolism.degradation.central amino acid metabolism.aspartate	-1.85817	4.28406e-06
Vitvi13g01641	Acyl-CoA N-acyltransferases (NAT) superfamily protein (AT5G13780 similarity)	13.2.2.1	amino acid metabolism.degradation.glutamate family.glutamine	-0.0565658	0.721237
Vitvi14g01283	Methylenetetrahydrofolate reductase family protein (AT5G38710 similarity)	13.2.2.2	amino acid metabolism.degradation.glutamate family.proline	0.249703	0.577697
Vitvi17g00555	aldehyde dehydrogenase 12A1 (AT5G62530 similarity)	13.2.2.2	amino acid metabolism.degradation.glutamate family.proline	0.680123	0.000876754
Vitvi01g00113	urease accessory protein D (AT2G35035 similarity)	13.2.2.3	amino acid metabolism.degradation.glutamate family.arginine	-0.0688243	0.830496
Vitvi01g01563	urease (AT1G67550 similarity)	13.2.2.3	amino acid metabolism.degradation.glutamate family.arginine	0.44677	0.00440261
Vitvi08g01672	pyrroline-5- carboxylate (P5C) reductase (AT5G14800 similarity)	13.2.2.3	amino acid metabolism.degradation.glutamate family.arginine	-0.0874874	0.599143
Vitvi10g00757	urease accessory protein G (AT2G34470 similarity)	13.2.2.3	amino acid metabolism.degradation.glutamate family.arginine	0.774971	0.000121503
Vitvi10g00835	ornithine-delta-aminotransferase (AT5G46180 similarity)	13.2.2.3	amino acid metabolism.degradation.glutamate family.arginine	0.578216	0.014527
Vitvi13g01539	PTHR23315//PTHR23315:SF133 - BETA CATENIN-RELATED ARMADILLO REPEAT-CONTAINING // SUBFAMILY NOT NAMED (1 of 2)	13.2.2.3	amino acid metabolism.degradation.glutamate family.arginine	-0.478434	0.183809
Vitvi13g02190	K08332 - vacuolar protein 8 (VAC8) (1 of 1)	13.2.2.3	amino acid metabolism.degradation.glutamate family.arginine	-0.441212	0.300585
Vitvi15g00694	arginase (AT4G08900 similarity)	13.2.2.3	amino acid metabolism.degradation.glutamate family.arginine	0.245001	0.174972
Vitvi16g00455	N-terminal nucleophile aminohydrolases (Ntn hydrolases) superfamily protein (AT5G61540 similarity)	13.2.3.1.1	amino acid metabolism.degradation.aspartate family.asparagine.L-asparaginase	0.188364	0.372035
Vitvi17g00453	N-terminal nucleophile aminohydrolases (Ntn hydrolases) superfamily protein (AT5G08100 similarity)	13.2.3.1.1	amino acid metabolism.degradation.aspartate family.asparagine.L-asparaginase	0.625584	0.00846322
Vitvi18g00730	N-terminal nucleophile aminohydrolases (Ntn hydrolases) superfamily protein (AT3G16150 similarity)	13.2.3.1.1	amino acid metabolism.degradation.aspartate family.asparagine.L-asparaginase	-0.370987	0.463247
Vitvi05g01094	S-adenosyl-L-homocysteine hydrolase (AT4G13940 similarity)	13.2.3.4	amino acid metabolism.degradation.aspartate family.methionine	0.798552	0.00608117
Vitvi14g00999	formyltransferase (AT1G66520 similarity)	13.2.3.4	amino acid metabolism.degradation.aspartate family.methionine	-0.632887	0.0335742
Vitvi17g00983	S-adenosyl-L-homocysteine hydrolase (AT4G13940 similarity)	13.2.3.4	amino acid metabolism.degradation.aspartate family.methionine	0.337622	0.114718
Vitvi11g00012	lysine-ketoglutarate reductase/saccharopine dehydrogenase bifunctional enzyme (AT4G33150 similarity)	13.2.3.5	amino acid metabolism.degradation.aspartate family.lysine	0.182058	0.538209
Vitvi04g00085	Putative lysine decarboxylase family protein (AT5G11950 similarity)	13.2.3.5.1	amino acid metabolism.degradation.aspartate family.lysine.lysine decarboxylase	-1.45253	0.000284551
Vitvi06g00061	Putative lysine decarboxylase family protein (AT5G11950 similarity)	13.2.3.5.1	amino acid metabolism.degradation.aspartate family.lysine.lysine decarboxylase	1.73678	2.76925e-05
Vitvi06g00263	Putative lysine decarboxylase family protein (AT2G28305 similarity)	13.2.3.5.1	amino acid metabolism.degradation.aspartate family.lysine.lysine decarboxylase	-2.34278	0.000423915
Vitvi08g01030	lysine decarboxylase family protein (AT2G37210 similarity)	13.2.3.5.1	amino acid metabolism.degradation.aspartate family.lysine.lysine decarboxylase	0.705373	0.00145443
Vitvi08g01893	Putative lysine decarboxylase family protein (AT2G28305 similarity)	13.2.3.5.1	amino acid metabolism.degradation.aspartate family.lysine.lysine decarboxylase	1.14866	0.202544
Vitvi18g00121	Putative lysine decarboxylase family protein (AT4G35190 similarity)	13.2.3.5.1	amino acid metabolism.degradation.aspartate family.lysine.lysine decarboxylase	-0.716609	0.000434867
Vitvi18g01097	lysine decarboxylase family protein (AT2G37210 similarity)	13.2.3.5.1	amino acid metabolism.degradation.aspartate family.lysine.lysine decarboxylase	-3.73021	2.27022e-06
Vitvi19g00607	Putative lysine decarboxylase family protein (AT1G50575 similarity)	13.2.3.5.1	amino acid metabolism.degradation.aspartate family.lysine.lysine decarboxylase	0.11256	0.538941
Vitvi05g00966	peroxisomal 3-ketoacyl-CoA thiolase 3 (AT2G33150 similarity)	13.2.4	amino acid metabolism.degradation.branched chain group	-0.0906631	0.727983
Vitvi07g00795	peroxisomal 3-ketoacyl-CoA thiolase 3 (AT2G33150 similarity)	13.2.4	amino acid metabolism.degradation.branched chain group	-0.494856	0.0530484
Vitvi05g00032	2-oxoacid dehydrogenases acyltransferase family protein (AT3G06850 similarity)	13.2.4.1	amino acid metabolism.degradation.branched chain group.shared	-0.0640322	0.855072
Vitvi06g00028	branched-chain alpha-keto acid decarboxylase E1 beta subunit (AT1G55510 similarity)	13.2.4.1	amino acid metabolism.degradation.branched chain group.shared	0.242742	0.272199
Vitvi03g00895	aldehyde dehydrogenase 6B2 (AT2G14170 similarity)	13.2.4.3	amino acid metabolism.degradation.branched chain group.valine	0.221006	0.0903744
Vitvi10g00950	6-phosphogluconate dehydrogenase family protein (AT4G20930 similarity)	13.2.4.3	amino acid metabolism.degradation.branched chain group.valine	0.110848	0.749939
Vitvi03g00513	3-methylcrotonyl-CoA carboxylase (AT4G34030 similarity)	13.2.4.4	amino acid metabolism.degradation.branched chain group.leucine	0.177561	0.38163
Vitvi06g00312	isovaleryl-CoA-dehydrogenase (AT3G45300 similarity)	13.2.4.4	amino acid metabolism.degradation.branched chain group.leucine	0.304867	0.035416
Vitvi06g01161	Aldolase superfamily protein (AT2G26800 similarity)	13.2.4.4	amino acid metabolism.degradation.branched chain group.leucine	-0.211151	0.579584
Vitvi08g00972	Aldolase superfamily protein (AT2G26800 similarity)	13.2.4.4	amino acid metabolism.degradation.branched chain group.leucine	0.213479	0.190408
Vitvi14g00619	threonine aldolase 1 (AT1G08630 similarity)	13.2.5.2	amino acid metabolism.degradation.serine-glycine-cysteine group.glycine	-1.0076	0.0142936
Vitvi18g02128	D-isomer specific 2-hydroxyacid dehydrogenase family protein (AT1G72190 similarity)	13.2.5.2	amino acid metabolism.degradation.serine-glycine-cysteine group.glycine	0.212996	0.118097
Vitvi19g01681	mercaptopyruvate sulfurtransferase 1 (AT1G79230 similarity)	13.2.5.3	amino acid metabolism.degradation.serine-glycine-cysteine group.cysteine	-0.280361	0.0183953
Vitvi05g00035	Fumarylacetoacetate (FAA) hydrolase family (AT4G15940 similarity)	13.2.6.2	amino acid metabolism.degradation.aromatic aa.tyrosine	0.796124	3.32208e-05
Vitvi10g00177	fumarylacetoacetase (AT1G12050 similarity)	13.2.6.2	amino acid metabolism.degradation.aromatic aa.tyrosine	1.07939	5.09252e-06
Vitvi19g00150	homogentisate 1%2C2-dioxygenase (AT5G54080 similarity)	13.2.6.2	amino acid metabolism.degradation.aromatic aa.tyrosine	0.822693	0.00293665
Vitvi02g00569	ATP-dependent caseinolytic (Clp) protease/crotonase family protein (AT4G31810 similarity)	13.2.6.3	amino acid metabolism.degradation.aromatic aa.tryptophan	0.993771	0.00320903
Vitvi04g00597	ATP-dependent caseinolytic (Clp) protease/crotonase family protein (AT4G31810 similarity)	13.2.6.3	amino acid metabolism.degradation.aromatic aa.tryptophan	-0.469049	0.137383
Vitvi12g00065	ATP-dependent caseinolytic (Clp) protease/crotonase family protein (AT1G06550 similarity)	13.2.6.3	amino acid metabolism.degradation.aromatic aa.tryptophan	1.38352	0.000236522
Vitvi15g00360	beta-hydroxyisobutyryl-CoA hydrolase 1 (AT5G65940 similarity)	13.2.6.3	amino acid metabolism.degradation.aromatic aa.tryptophan	-0.0805102	0.73168
Vitvi15g00615	ATP-dependent caseinolytic (Clp) protease/crotonase family protein (AT4G31810 similarity)	13.2.6.3	amino acid metabolism.degradation.aromatic aa.tryptophan	-0.113908	0.638288
Vitvi18g01299	Pyridoxal phosphate (PLP)-dependent transferases superfamily protein (AT1G43710 similarity)	13.2.7	amino acid metabolism.degradation.histidine	-0.0776796	0.829234
Vitvi03g00573	S-methyl-5-thioribose kinase (AT1G49820 similarity)	13.99	amino acid metabolism.misc	0.0851209	0.763555
Vitvi03g01592	S-methyl-5-thioribose kinase (AT1G49820 similarity)	13.99	amino acid metabolism.misc	-0.133131	0.622941
Vitvi05g00576	ATP sulfurylase 1 (AT3G22890 similarity)	14.1	S-assimilation.APS	0.197838	0.373845
Vitvi18g01095	Pseudouridine synthase/archaeosine transglycosylase-like family protein (AT1G19920 similarity)	14.1	S-assimilation.APS	0.027543	0.914838
Vitvi03g00651	APS kinase (AT2G14750 similarity)	14.15	S-assimilation.AKN	-0.793717	0.00124151
Vitvi08g01809	adenosine-5'-phosphosulfate (APS) kinase 3 (AT3G03900 similarity)	14.15	S-assimilation.AKN	0.73387	0.013254
Vitvi10g00086	APS reductase 3 (AT4G21990 similarity)	14.2	S-assimilation.APR	-1.87072	0.00427097
Vitvi12g00381	APS reductase 3 (AT4G21990 similarity)	14.2	S-assimilation.APR	-0.240775	0.555162
Vitvi06g00230	sulfite reductase (AT5G04590 similarity)	14.3	S-assimilation.sulfite redox	0.0705226	0.745386
Vitvi14g01551	sulfite oxidase (AT3G01910 similarity)	14.5	S-assimilation.sulfite oxidase	0.164445	0.296418
Vitvi05g00434	aluminum induced protein with YGL and LRDR motifs (AT5G19140 similarity)	15	metal handling	-0.381029	0.07988
Vitvi05g00569	aluminum induced protein with YGL and LRDR motifs (AT3G22850 similarity)	15	metal handling	0.570275	0.000560008
Vitvi05g01088	selenium-binding protein 1 (AT4G14030 similarity)	15	metal handling	0.75356	0.0126209
Vitvi08g00665	Selenoprotein%2C Rdx type (AT5G58640 similarity)	15	metal handling	0.269545	0.0440301
Vitvi12g02508	PTHR22814:SF34 - COPPER TRANSPORT PROTEIN-RELATED (1 of 4)	15	metal handling	-2.53776	2.91982e-06
Vitvi15g01696	PTHR22814:SF106 - HEAVY-METAL-ASSOCIATED DOMAIN-CONTAINING PROTEIN (1 of 4)	15	metal handling	1.19305	0.553265
Vitvi15g01697	PTHR22814:SF106 - HEAVY-METAL-ASSOCIATED DOMAIN-CONTAINING PROTEIN (1 of 4)	15	metal handling	-2.68549	0.0104153
Vitvi19g00255	aluminum induced protein with YGL and LRDR motifs (AT4G27450 similarity)	15	metal handling	0.273379	0.57283
Vitvi12g02162	ferric reduction oxidase 7 (AT5G49740 similarity)	15.1	metal handling.acquisition	-0.266816	0.187181
Vitvi15g01069	ferric reduction oxidase 2 (AT1G01580 similarity)	15.1	metal handling.acquisition	-0.645673	0.0112983
Vitvi15g01070	ferric reduction oxidase 2 (AT1G01580 similarity)	15.1	metal handling.acquisition	0.351725	0.717011
Vitvi16g01090	ferric reduction oxidase 2 (AT1G01580 similarity)	15.1	metal handling.acquisition	-0.418017	0.511818
Vitvi17g00904	ferric reduction oxidase 8 (AT5G50160 similarity)	15.1	metal handling.acquisition	-1.007	0.0152773
Vitvi01g00393	Heavy metal transport/detoxification superfamily protein (AT5G17450 similarity)	15.2	metal handling.binding, chelation and storage	-0.489114	0.18609
Vitvi01g02097	germin-like protein 7 (AT1G10460 similarity)	15.2	metal handling.binding, chelation and storage	0.762985	0.357373
Vitvi02g00031	PTHR22814//PTHR22814:SF127 - COPPER TRANSPORT PROTEIN ATOX1-RELATED // SUBFAMILY NOT NAMED (1 of 1)	15.2	metal handling.binding, chelation and storage	-1.5037	0.00118277
Vitvi02g00276	Heavy metal transport/detoxification superfamily protein (AT2G18196 similarity)	15.2	metal handling.binding, chelation and storage	-1.13078	0.00208995
Vitvi02g00444	copper chaperone for SOD1 (AT1G12520 similarity)	15.2	metal handling.binding, chelation and storage	-0.21101	0.509361
Vitvi03g00148	farnesylated protein 6 (AT4G38580 similarity)	15.2	metal handling.binding, chelation and storage	-0.859239	0.00866112
Vitvi04g01384	Methylthiotransferase (AT4G36390 similarity)	15.2	metal handling.binding, chelation and storage	-0.321094	0.102063
Vitvi05g00313	PTHR22814:SF75 - HEAVY METAL TRANSPORT/DETOXIFICATION DOMAIN-CONTAINING PROTEIN (1 of 3)	15.2	metal handling.binding, chelation and storage	-2.74732	0.00141201
Vitvi05g00426	Heavy metal transport/detoxification superfamily protein (AT5G19090 similarity)	15.2	metal handling.binding, chelation and storage	0.0348154	0.963136
Vitvi06g00399	PTHR22814//PTHR22814:SF82 - COPPER TRANSPORT PROTEIN ATOX1-RELATED // SUBFAMILY NOT NAMED (1 of 1)	15.2	metal handling.binding, chelation and storage	2.03544	0.0021528
Vitvi06g01761	ferritin 4 (AT2G40300 similarity)	15.2	metal handling.binding, chelation and storage	0.247635	0.339634
Vitvi07g00290	PTHR22814:SF75 - HEAVY METAL TRANSPORT/DETOXIFICATION DOMAIN-CONTAINING PROTEIN (1 of 3)	15.2	metal handling.binding, chelation and storage	-0.170302	0.712864
Vitvi07g00505	germin-like protein 10 (AT3G62020 similarity)	15.2	metal handling.binding, chelation and storage	0.117806	0.937559
Vitvi07g00635	phytochelatin synthase 1 (PCS1) (AT5G44070 similarity)	15.2	metal handling.binding, chelation and storage	-0.193722	0.355752
Vitvi07g01794	Heavy metal transport/detoxification superfamily protein (AT4G39700 similarity)	15.2	metal handling.binding, chelation and storage	4.21872	2.63477e-05
Vitvi08g00761	ferretin 1 (AT5G01600 similarity)	15.2	metal handling.binding, chelation and storage	-0.193921	0.68186
Vitvi08g00763	ferretin 1 (AT5G01600 similarity)	15.2	metal handling.binding, chelation and storage	-0.186662	0.670024
Vitvi08g00764	ferretin 1 (AT5G01600 similarity)	15.2	metal handling.binding, chelation and storage	-0.301353	0.500212
Vitvi08g01097	Chloroplast-targeted copper chaperone protein (AT2G37390 similarity)	15.2	metal handling.binding, chelation and storage	-0.137633	0.677333
Vitvi10g00246	PTHR22814//PTHR22814:SF94 - COPPER TRANSPORT PROTEIN ATOX1-RELATED // SUBFAMILY NOT NAMED (1 of 2)	15.2	metal handling.binding, chelation and storage	0.438043	0.131233
Vitvi10g00576	Heavy metal transport/detoxification superfamily protein (AT1G06330 similarity)	15.2	metal handling.binding, chelation and storage	1.14225	0.0791763
Vitvi11g00365	Heavy metal transport/detoxification superfamily protein (AT3G24450 similarity)	15.2	metal handling.binding, chelation and storage	1.35018	0.0568091
Vitvi13g00107	ferritin 2 (AT3G11050 similarity)	15.2	metal handling.binding, chelation and storage	0.0956992	0.853349
Vitvi13g01901	Heavy metal transport/detoxification superfamily protein (AT5G05365 similarity)	15.2	metal handling.binding, chelation and storage	2.00337	0.000422162
Vitvi13g02105	homolog of anti-oxidant 1 (AT1G66240 similarity)	15.2	metal handling.binding, chelation and storage	-0.291589	0.0895779
Vitvi14g00163	PTHR22814:SF75 - HEAVY METAL TRANSPORT/DETOXIFICATION DOMAIN-CONTAINING PROTEIN (1 of 3)	15.2	metal handling.binding, chelation and storage	-0.259657	0.708266
Vitvi14g00270	Heavy metal transport/detoxification superfamily protein (AT3G06130 similarity)	15.2	metal handling.binding, chelation and storage	0.0292004	0.971402
Vitvi14g02435	germin-like protein 10 (AT3G62020 similarity)	15.2	metal handling.binding, chelation and storage	1.9187	4.21603e-05
Vitvi14g02553	RmlC-like cupins superfamily protein (AT5G39150 similarity)	15.2	metal handling.binding, chelation and storage	5.79073	0.0227662
Vitvi15g01094	PTHR22814:SF77 - HEAVY-METAL-ASSOCIATED DOMAIN-CONTAINING PROTEIN (1 of 4)	15.2	metal handling.binding, chelation and storage	0.77094	0.0514574
Vitvi16g01876	PTHR22814//PTHR22814:SF52 - COPPER TRANSPORT PROTEIN ATOX1-RELATED // SUBFAMILY NOT NAMED (1 of 1)	15.2	metal handling.binding, chelation and storage	2.03707	0.00429123
Vitvi16g01923	Heavy metal transport/detoxification superfamily protein (AT1G01490 similarity)	15.2	metal handling.binding, chelation and storage	3.57586	0.0287134
Vitvi16g01925	Heavy metal transport/detoxification superfamily protein (AT1G01490 similarity)	15.2	metal handling.binding, chelation and storage	-0.0238136	0.961757
Vitvi16g01926	PTHR22814:SF77 - HEAVY-METAL-ASSOCIATED DOMAIN-CONTAINING PROTEIN (1 of 4)	15.2	metal handling.binding, chelation and storage	0.748514	0.0843612
Vitvi16g01927	PTHR22814:SF77 - HEAVY-METAL-ASSOCIATED DOMAIN-CONTAINING PROTEIN (1 of 4)	15.2	metal handling.binding, chelation and storage	0.408763	0.196724
Vitvi16g02059	PTHR22814:SF51 - HEAVY METAL TRANSPORT/DETOXIFICATION DOMAIN-CONTAINING PROTEIN (1 of 10)	15.2	metal handling.binding, chelation and storage	-3.05521	0.00745639
Vitvi17g00087	PTHR22814:SF13 - FARNESYLATED PROTEIN 3-RELATED (1 of 2)	15.2	metal handling.binding, chelation and storage	-2.52429	0.0260683
Vitvi17g01451	germin-like protein 4 (AT1G18970 similarity)	15.2	metal handling.binding, chelation and storage	-0.481897	0.250054
Vitvi18g00500	Nitrogen regulatory PII-like%2C alpha/beta (AT2G33740 similarity)	15.2	metal handling.binding, chelation and storage	0.148637	0.389373
Vitvi18g02559	Heavy metal transport/detoxification superfamily protein (AT4G39700 similarity)	15.2	metal handling.binding, chelation and storage	-0.352733	0.413698
Vitvi19g01870	metallothionein 3 (AT3G15353 similarity)	15.2	metal handling.binding, chelation and storage	0.317686	0.164317
Vitvi19g01871	metallothionein 3 (AT3G15353 similarity)	15.2	metal handling.binding, chelation and storage	-0.467909	0.160184
Vitvi05g00559	RmlC-like cupins superfamily protein (AT5G43850 similarity)	15.3	metal handling.regulation	-1.01467	0.00180851
Vitvi05g00560	RmlC-like cupins superfamily protein (AT4G14710 similarity)	15.3	metal handling.regulation	0.552447	0.000753997
Vitvi08g01117	aluminum sensitive 3 (AT2G37330 similarity)	15.3	metal handling.regulation	-1.52483	0.00334418
Vitvi08g01337	HXXXD-type acyl-transferase family protein (AT5G01210 similarity)	16	secondary metabolism	-2.30532	0.000307784
Vitvi08g01792	TRAF-like superfamily protein (AT3G11950 similarity)	16.1	secondary metabolism.isoprenoids	-1.24918	0.00104067
Vitvi06g01069	1.3.1.83 - Geranylgeranyl diphosphate reductase / Geranylgeranyl reductase (1 of 2)	16.1.1	secondary metabolism.isoprenoids.non-mevalonate pathway	-0.423167	0.179778
Vitvi12g00585	RAB geranylgeranyl transferase beta subunit 2 (AT3G12070 similarity)	16.1.1	secondary metabolism.isoprenoids.non-mevalonate pathway	0.372698	0.02653
Vitvi13g00302	Prenyltransferase family protein (AT2G39550 similarity)	16.1.1	secondary metabolism.isoprenoids.non-mevalonate pathway	0.342435	0.234231
Vitvi15g01220	RAB geranylgeranyl transferase beta subunit 1 (AT5G12210 similarity)	16.1.1	secondary metabolism.isoprenoids.non-mevalonate pathway	0.436062	0.0592704
Vitvi17g00608	Pyridine nucleotide-disulfide oxidoreductase family protein (AT1G74470 similarity)	16.1.1	secondary metabolism.isoprenoids.non-mevalonate pathway	-1.18134	0.001014
Vitvi18g00532	RAB geranylgeranyl transferase alpha subunit 1 (AT4G24490 similarity)	16.1.1	secondary metabolism.isoprenoids.non-mevalonate pathway	0.311108	0.0258927
Vitvi04g00438	1-deoxy-D-xylulose 5-phosphate synthase 3 (AT5G11380 similarity)	16.1.1.1	secondary metabolism.isoprenoids.non-mevalonate pathway.DXS	0.223758	0.168759
Vitvi05g00372	Deoxyxylulose-5-phosphate synthase (AT4G15560 similarity)	16.1.1.1	secondary metabolism.isoprenoids.non-mevalonate pathway.DXS	-0.576869	0.0522315
Vitvi07g01408	Deoxyxylulose-5-phosphate synthase (AT4G15560 similarity)	16.1.1.1	secondary metabolism.isoprenoids.non-mevalonate pathway.DXS	-1.40316	0.0183616
Vitvi11g01303	Deoxyxylulose-5-phosphate synthase (AT4G15560 similarity)	16.1.1.1	secondary metabolism.isoprenoids.non-mevalonate pathway.DXS	-1.77531	0.129943
Vitvi04g01230	PTHR12001:SF52 - GERANYLGERANYL PYROPHOSPHATE SYNTHASE 10, MITOCHONDRIAL-RELATED (1 of 3)	16.1.1.10	secondary metabolism.isoprenoids.non-mevalonate pathway.geranylgeranyl pyrophosphate synthase	0.149515	0.443526
Vitvi18g00922	geranylgeranyl pyrophosphate synthase 1 (AT4G36810 similarity)	16.1.1.10	secondary metabolism.isoprenoids.non-mevalonate pathway.geranylgeranyl pyrophosphate synthase	-1.2091	0.001797
Vitvi17g00816	1-deoxy-D-xylulose 5-phosphate reductoisomerase (AT5G62790 similarity)	16.1.1.2	secondary metabolism.isoprenoids.non-mevalonate pathway.DXR	-0.0203632	0.94199
Vitvi12g02141	Nucleotide-diphospho-sugar transferases superfamily protein (AT2G02500 similarity)	16.1.1.3	secondary metabolism.isoprenoids.non-mevalonate pathway.CMS	-0.662484	0.0385281
Vitvi06g01125	4-(cytidine 5'-phospho)-2-C-methyl-D-erithritol kinase (AT2G26930 similarity)	16.1.1.4	secondary metabolism.isoprenoids.non-mevalonate pathway.CMK	-0.282863	0.037365
Vitvi02g00034	isoprenoid F (AT1G63970 similarity)	16.1.1.5	secondary metabolism.isoprenoids.non-mevalonate pathway.MCS	-0.530584	0.0349321
Vitvi06g00286	4-hydroxy-3-methylbut-2-enyl diphosphate synthase (AT5G60600 similarity)	16.1.1.6	secondary metabolism.isoprenoids.non-mevalonate pathway.HDS	-0.209742	0.421503
Vitvi03g00374	4-hydroxy-3-methylbut-2-enyl diphosphate reductase (AT4G34350 similarity)	16.1.1.7	secondary metabolism.isoprenoids.non-mevalonate pathway.HDR	-0.47008	0.0673161
Vitvi06g00634	Undecaprenyl pyrophosphate synthetase family protein (AT5G58770 similarity)	16.1.2	secondary metabolism.isoprenoids.mevalonate pathway	-1.93382	1.75977e-05
Vitvi10g02269	Thiolase family protein (AT5G47720 similarity)	16.1.2.1	secondary metabolism.isoprenoids.mevalonate pathway.acetyl-CoA C-acyltransferase	0.0341663	0.846731
Vitvi12g02504	acetoacetyl-CoA thiolase 2 (AT5G48230 similarity)	16.1.2.1	secondary metabolism.isoprenoids.mevalonate pathway.acetyl-CoA C-acyltransferase	1.40781	1.28265e-05
Vitvi02g00420	hydroxymethylglutaryl-CoA synthase / HMG-CoA synthase / 3-hydroxy-3-methylglutaryl coenzyme A synthase (AT4G11820 similarity)	16.1.2.2	secondary metabolism.isoprenoids.mevalonate pathway.HMG-CoA synthase	0.311382	0.115744
Vitvi17g00241	K01641 - hydroxymethylglutaryl-CoA synthase (E2.3.3.10) (1 of 3)	16.1.2.2	secondary metabolism.isoprenoids.mevalonate pathway.HMG-CoA synthase	-0.985105	0.598857
Vitvi03g00262	hydroxy methylglutaryl CoA reductase 1 (AT1G76490 similarity)	16.1.2.3	secondary metabolism.isoprenoids.mevalonate pathway.HMG-CoA reductase	0.514853	0.0354644
Vitvi04g01740	hydroxy methylglutaryl CoA reductase 1 (AT1G76490 similarity)	16.1.2.3	secondary metabolism.isoprenoids.mevalonate pathway.HMG-CoA reductase	-0.539845	0.680977
Vitvi18g00043	hydroxy methylglutaryl CoA reductase 1 (AT1G76490 similarity)	16.1.2.3	secondary metabolism.isoprenoids.mevalonate pathway.HMG-CoA reductase	-0.614639	0.078858
Vitvi14g00258	mevalonate kinase (AT5G27450 similarity)	16.1.2.4	secondary metabolism.isoprenoids.mevalonate pathway.mevalonate kinase	0.677214	0.011177
Vitvi02g00831	GHMP kinase family protein (AT1G31910 similarity)	16.1.2.5	secondary metabolism.isoprenoids.mevalonate pathway.phosphomevalonate kinase	0.0303125	0.854163
Vitvi13g00887	GHMP kinase family protein (AT3G54250 similarity)	16.1.2.6	secondary metabolism.isoprenoids.mevalonate pathway.mevalonate diphosphate decarboxylase	0.174537	0.342231
Vitvi04g01175	isopentenyl diphosphate isomerase 1 (AT5G16440 similarity)	16.1.2.7	secondary metabolism.isoprenoids.mevalonate pathway.isopentenyl pyrophosphate:dimethyllallyl pyrophosphate isomerase	-0.10513	0.646929
Vitvi15g00079	geranyl diphosphate synthase 1 (AT2G34630 similarity)	16.1.2.8	secondary metabolism.isoprenoids.mevalonate pathway.geranyl diphosphate synthase	-0.0861915	0.513945
Vitvi19g00005	solanesyl diphosphate synthase 1 (AT1G78510 similarity)	16.1.2.8	secondary metabolism.isoprenoids.mevalonate pathway.geranyl diphosphate synthase	-1.15498	0.00245955
Vitvi19g00729	farnesyl diphosphate synthase 2 (AT4G17190 similarity)	16.1.2.9	secondary metabolism.isoprenoids.mevalonate pathway.farnesyl pyrophosphate synthetase	0.0917187	0.54328
Vitvi08g01795	homogentisate prenyltransferase (AT3G11945 similarity)	16.1.3	secondary metabolism.isoprenoids.tocopherol biosynthesis	-0.509565	0.0281373
Vitvi12g00071	4-hydroxyphenylpyruvate dioxygenase (AT1G06570 similarity)	16.1.3.1	secondary metabolism.isoprenoids.tocopherol biosynthesis.hydroxyphenylpyruvate dioxygenase	0.275043	0.286483
Vitvi11g01205	homogentisate phytyltransferase 1 (AT2G18950 similarity)	16.1.3.2	secondary metabolism.isoprenoids.tocopherol biosynthesis.homogentisate phytyltransferase	0.277027	0.280682
Vitvi04g00313	tocopherol cyclase%2C chloroplast / vitamin E deficient 1 (VTE1) / sucrose export defective 1 (SXD1) (AT4G32770 similarity)	16.1.3.4	secondary metabolism.isoprenoids.tocopherol biosynthesis.tocopherol cyclase	0.144483	0.557372
Vitvi16g01509	gamma-tocopherol methyltransferase (AT1G64970 similarity)	16.1.3.5	secondary metabolism.isoprenoids.tocopherol biosynthesis.tocopherol methyltransferase	-1.32264	1.20712e-05
Vitvi04g01292	FAD/NAD(P)-binding oxidoreductase family protein (AT5G49555 similarity)	16.1.4	secondary metabolism.isoprenoids.carotenoids	0.72382	0.00882264
Vitvi04g01293	FAD/NAD(P)-binding oxidoreductase family protein (AT5G49555 similarity)	16.1.4	secondary metabolism.isoprenoids.carotenoids	3.06681	2.82571e-05
Vitvi12g01658	FAD/NAD(P)-binding oxidoreductase family protein (AT3G09580 similarity)	16.1.4	secondary metabolism.isoprenoids.carotenoids	-0.829769	0.00837097
Vitvi12g02046	FAD/NAD(P)-binding oxidoreductase family protein (AT1G57770 similarity)	16.1.4	secondary metabolism.isoprenoids.carotenoids	-1.55078	0.000660635
Vitvi04g02011	PHYTOENE SYNTHASE (AT5G17230 similarity)	16.1.4.1	secondary metabolism.isoprenoids.carotenoids.phytoene synthase	-0.663256	0.0292275
Vitvi12g00084	PHYTOENE SYNTHASE (AT5G17230 similarity)	16.1.4.1	secondary metabolism.isoprenoids.carotenoids.phytoene synthase	-0.846392	0.130675
Vitvi09g00004	phytoene desaturase 3 (AT4G14210 similarity)	16.1.4.2	secondary metabolism.isoprenoids.carotenoids.phytoene dehydrogenase	-0.892967	0.00440261
Vitvi04g01082	non-photochemical quenching 1 (AT1G08550 similarity)	16.1.4.21	secondary metabolism.isoprenoids.carotenoids.violaxanthin de-epoxidase	-1.74714	0.000254578
Vitvi07g01853	violaxanthin de-epoxidase-like protein (AT2G21860 similarity)	16.1.4.21	secondary metabolism.isoprenoids.carotenoids.violaxanthin de-epoxidase	-0.745929	0.00588112
Vitvi14g00424	zeta-carotene desaturase (AT3G04870 similarity)	16.1.4.3	secondary metabolism.isoprenoids.carotenoids.zeta-carotene desaturase	0.0828235	0.726708
Vitvi11g00148	Lycopene beta/epsilon cyclase protein (AT5G57030 similarity)	16.1.4.4	secondary metabolism.isoprenoids.carotenoids.lycopene epsilon cyclase	-0.343367	0.347335
Vitvi08g01674	lycopene cyclase (AT3G10230 similarity)	16.1.4.5	secondary metabolism.isoprenoids.carotenoids.lycopene beta cyclase	-0.261558	0.15489
Vitvi02g00020	beta-hydroxylase 1 (AT4G25700 similarity)	16.1.4.6	secondary metabolism.isoprenoids.carotenoids.carotenoid beta ring hydroxylase	0.638016	0.127734
Vitvi16g01099	beta-hydroxylase 1 (AT4G25700 similarity)	16.1.4.6	secondary metabolism.isoprenoids.carotenoids.carotenoid beta ring hydroxylase	-1.48809	0.00533849
Vitvi08g00223	carotenoid isomerase (AT1G06820 similarity)	16.1.4.8	secondary metabolism.isoprenoids.carotenoids.carotenoid isomerase	-0.492493	0.0183668
Vitvi07g00589	Undecaprenyl pyrophosphate synthetase family protein (AT2G17570 similarity)	16.1.5	secondary metabolism.isoprenoids.terpenoids	-0.381854	0.127627
Vitvi09g01413	cycloartenol synthase 1 (AT2G07050 similarity)	16.1.5	secondary metabolism.isoprenoids.terpenoids	1.92291	0.0235289
Vitvi09g01427	Terpenoid cyclases family protein (AT1G78950 similarity)	16.1.5	secondary metabolism.isoprenoids.terpenoids	-0.28274	0.697022
Vitvi09g01429	Terpenoid cyclases family protein (AT1G78950 similarity)	16.1.5	secondary metabolism.isoprenoids.terpenoids	-0.930332	0.0931645
Vitvi09g01446	Terpenoid cyclases family protein (AT1G78950 similarity)	16.1.5	secondary metabolism.isoprenoids.terpenoids	-1.73167	0.106282
Vitvi09g01992	cycloartenol synthase 1 (AT2G07050 similarity)	16.1.5	secondary metabolism.isoprenoids.terpenoids	0.672908	0.0267328
Vitvi09g02002	camelliol C synthase 1 (AT1G78955 similarity)	16.1.5	secondary metabolism.isoprenoids.terpenoids	-1.58045	0.0798141
Vitvi09g02006	Terpenoid cyclases family protein (AT1G78950 similarity)	16.1.5	secondary metabolism.isoprenoids.terpenoids	-1.95266	0.0124524
Vitvi09g02008	Terpenoid cyclases family protein (AT1G78950 similarity)	16.1.5	secondary metabolism.isoprenoids.terpenoids	-2.15118	0.00990817
Vitvi09g02010	camelliol C synthase 1 (AT1G78955 similarity)	16.1.5	secondary metabolism.isoprenoids.terpenoids	-2.72155	0.0355266
Vitvi09g02012	Terpenoid cyclases family protein (AT1G78950 similarity)	16.1.5	secondary metabolism.isoprenoids.terpenoids	-3.39704	0.00868695
Vitvi10g01863	camelliol C synthase 1 (AT1G78955 similarity)	16.1.5	secondary metabolism.isoprenoids.terpenoids	-0.663052	0.710929
Vitvi10g01875	camelliol C synthase 1 (AT1G78955 similarity)	16.1.5	secondary metabolism.isoprenoids.terpenoids	-0.120894	0.940301
Vitvi10g02124	no description	16.1.5	secondary metabolism.isoprenoids.terpenoids	-0.64318	0.706729
Vitvi10g02167	no description	16.1.5	secondary metabolism.isoprenoids.terpenoids	-2.05291	0.521784
Vitvi10g02194	no description	16.1.5	secondary metabolism.isoprenoids.terpenoids	-2.11563	0.154953
Vitvi11g00949	cycloartenol synthase 1 (AT2G07050 similarity)	16.1.5	secondary metabolism.isoprenoids.terpenoids	1.36113	1.36724e-05
Vitvi17g01732	no description	16.1.5	secondary metabolism.isoprenoids.terpenoids	-2.44577	0.135169
Vitvi18g02446	no description	16.1.5	secondary metabolism.isoprenoids.terpenoids	-3.79471	0.0395518
Vitvi18g02451	no description	16.1.5	secondary metabolism.isoprenoids.terpenoids	-6.45061	0.0381089
Vitvi19g00084	no description	16.1.5	secondary metabolism.isoprenoids.terpenoids	-5.43494	0.174192
Vitvi19g00388	no description	16.1.5	secondary metabolism.isoprenoids.terpenoids	-5.09893	0.0793587
Vitvi19g00391	no description	16.1.5	secondary metabolism.isoprenoids.terpenoids	-4.10225	0.132612
Vitvi19g01788	no description	16.1.5	secondary metabolism.isoprenoids.terpenoids	-2.70073	0.287438
Vitvi19g01790	no description	16.1.5	secondary metabolism.isoprenoids.terpenoids	-3.78026	0.142056
Vitvi19g01791	no description	16.1.5	secondary metabolism.isoprenoids.terpenoids	1.79169	0.00125674
Vitvi04g01317	laccase 11 (AT5G03260 similarity)	16.10	secondary metabolism.simple phenols	0.702123	0.722837
Vitvi06g00378	laccase 17 (AT5G60020 similarity)	16.10	secondary metabolism.simple phenols	0.34263	0.84516
Vitvi06g00405	laccase 17 (AT5G60020 similarity)	16.10	secondary metabolism.simple phenols	0.460713	0.82736
Vitvi06g00591	Laccase/Diphenol oxidase family protein (AT2G38080 similarity)	16.10	secondary metabolism.simple phenols	-0.193592	0.902238
Vitvi08g01031	laccase 11 (AT5G03260 similarity)	16.10	secondary metabolism.simple phenols	-2.51653	0.00274335
Vitvi08g01223	laccase 17 (AT5G60020 similarity)	16.10	secondary metabolism.simple phenols	-0.00660118	0.995882
Vitvi08g01299	laccase 7 (AT3G09220 similarity)	16.10	secondary metabolism.simple phenols	1.2471	0.0192112
Vitvi08g01335	Laccase/Diphenol oxidase family protein (AT2G38080 similarity)	16.10	secondary metabolism.simple phenols	-1.07248	0.540444
Vitvi08g02201	laccase 17 (AT5G60020 similarity)	16.10	secondary metabolism.simple phenols	0.27329	0.914383
Vitvi13g00117	laccase 12 (AT5G05390 similarity)	16.10	secondary metabolism.simple phenols	0.912117	0.347899
Vitvi15g00941	laccase 6 (AT2G46570 similarity)	16.10	secondary metabolism.simple phenols	0.333938	0.549173
Vitvi18g01438	laccase 14 (AT5G09360 similarity)	16.10	secondary metabolism.simple phenols	-0.96161	0.22472
Vitvi18g01766	laccase 14 (AT5G09360 similarity)	16.10	secondary metabolism.simple phenols	0.602867	0.0826682
Vitvi18g02906	laccase 14 (AT5G09360 similarity)	16.10	secondary metabolism.simple phenols	-2.26602	0.0192817
Vitvi18g02940	Laccase/Diphenol oxidase family protein (AT5G48100 similarity)	16.10	secondary metabolism.simple phenols	5.46518	3.27104e-07
Vitvi18g03025	PF00394//PF07731 - Multicopper oxidase (Cu-oxidase) // Multicopper oxidase (Cu-oxidase_2) (1 of 8)	16.10	secondary metabolism.simple phenols	0.725999	0.226926
Vitvi18g03065	Laccase/Diphenol oxidase family protein (AT5G48100 similarity)	16.10	secondary metabolism.simple phenols	1.87061	0.000388478
Vitvi18g03067	laccase 14 (AT5G09360 similarity)	16.10	secondary metabolism.simple phenols	2.30994	0.00049146
Vitvi01g02214	HXXXD-type acyl-transferase family protein (AT3G26040 similarity)	16.2	secondary metabolism.phenylpropanoids	1.74686	0.0893139
Vitvi02g01227	HXXXD-type acyl-transferase family protein (AT1G31490 similarity)	16.2	secondary metabolism.phenylpropanoids	0.7103	0.310723
Vitvi03g01816	HXXXD-type acyl-transferase family protein (AT3G26040 similarity)	16.2	secondary metabolism.phenylpropanoids	3.54846	0.000570787
Vitvi04g00524	HXXXD-type acyl-transferase family protein (AT4G31910 similarity)	16.2	secondary metabolism.phenylpropanoids	-3.17933	0.0416334
Vitvi07g01428	nicotinamidase 1 (AT2G22570 similarity)	16.2	secondary metabolism.phenylpropanoids	0.282501	0.122238
Vitvi07g01711	HXXXD-type acyl-transferase family protein (AT5G67150 similarity)	16.2	secondary metabolism.phenylpropanoids	-1.37133	0.361096
Vitvi07g01714	HXXXD-type acyl-transferase family protein (AT5G67160 similarity)	16.2	secondary metabolism.phenylpropanoids	-0.222238	0.679047
Vitvi10g00544	HXXXD-type acyl-transferase family protein (AT1G28680 similarity)	16.2	secondary metabolism.phenylpropanoids	-1.73178	0.000309479
Vitvi10g01366	PTHR11080:SF13 - NICOTINAMIDASE 3 (1 of 1)	16.2	secondary metabolism.phenylpropanoids	-0.422967	0.0918775
Vitvi18g00299	Pyridoxal phosphate (PLP)-dependent transferases superfamily protein (AT1G77670 similarity)	16.2	secondary metabolism.phenylpropanoids	-0.0721508	0.741224
Vitvi18g00759	PF02458 - Transferase family (Transferase) (1 of 68)	16.2	secondary metabolism.phenylpropanoids	0.259783	0.490367
Vitvi18g02500	HXXXD-type acyl-transferase family protein (AT3G26040 similarity)	16.2	secondary metabolism.phenylpropanoids	-0.153838	0.605719
Vitvi06g00256	phenylalanine ammonia-lyase 4 (AT3G10340 similarity)	16.2.1.1	secondary metabolism.phenylpropanoids.lignin biosynthesis.PAL	3.2417	3.36609e-05
Vitvi08g01022	phenyl alanine ammonia-lyase 3 (AT5G04230 similarity)	16.2.1.1	secondary metabolism.phenylpropanoids.lignin biosynthesis.PAL	0.78304	0.0471313
Vitvi11g00116	phenylalanine ammonia-lyase 4 (AT3G10340 similarity)	16.2.1.1	secondary metabolism.phenylpropanoids.lignin biosynthesis.PAL	0.572887	0.482243
Vitvi11g00126	phenylalanine ammonia-lyase 4 (AT3G10340 similarity)	16.2.1.1	secondary metabolism.phenylpropanoids.lignin biosynthesis.PAL	-0.536345	0.778433
Vitvi11g01361	phenylalanine ammonia-lyase 2 (AT3G53260 similarity)	16.2.1.1	secondary metabolism.phenylpropanoids.lignin biosynthesis.PAL	2.20372	0.0561948
Vitvi13g00622	K10775 - phenylalanine ammonia-lyase (E4.3.1.24) (1 of 5)	16.2.1.1	secondary metabolism.phenylpropanoids.lignin biosynthesis.PAL	3.33823	3.4448e-05
Vitvi16g00054	phenyl alanine ammonia-lyase 3 (AT5G04230 similarity)	16.2.1.1	secondary metabolism.phenylpropanoids.lignin biosynthesis.PAL	1.10589	0.0599376
Vitvi16g00057	phenyl alanine ammonia-lyase 3 (AT5G04230 similarity)	16.2.1.1	secondary metabolism.phenylpropanoids.lignin biosynthesis.PAL	0.261744	0.736865
Vitvi16g01502	phenyl alanine ammonia-lyase 3 (AT5G04230 similarity)	16.2.1.1	secondary metabolism.phenylpropanoids.lignin biosynthesis.PAL	0.653876	0.418371
Vitvi16g01503	PTHR10362//PTHR10362:SF17 - HISTIDINE AMMONIA-LYASE // SUBFAMILY NOT NAMED (1 of 10)	16.2.1.1	secondary metabolism.phenylpropanoids.lignin biosynthesis.PAL	0.311216	0.660767
Vitvi16g01507	phenyl alanine ammonia-lyase 3 (AT5G04230 similarity)	16.2.1.1	secondary metabolism.phenylpropanoids.lignin biosynthesis.PAL	-0.191013	0.858527
Vitvi02g00283	cinnamyl-alcohol dehydrogenase (AT1G72680 similarity)	16.2.1.10	secondary metabolism.phenylpropanoids.lignin biosynthesis.CAD	-1.0544	0.0052674
Vitvi03g00564	GroES-like zinc-binding alcohol dehydrogenase family protein (AT3G19450 similarity)	16.2.1.10	secondary metabolism.phenylpropanoids.lignin biosynthesis.CAD	-0.314516	0.149794
Vitvi04g01585	cinnamyl alcohol dehydrogenase 9 (AT4G39330 similarity)	16.2.1.10	secondary metabolism.phenylpropanoids.lignin biosynthesis.CAD	-1.70574	0.0244372
Vitvi07g01673	GroES-like zinc-binding alcohol dehydrogenase family protein (AT3G19450 similarity)	16.2.1.10	secondary metabolism.phenylpropanoids.lignin biosynthesis.CAD	0.826319	0.110208
Vitvi07g02553	cinnamyl alcohol dehydrogenase 6 (AT4G37970 similarity)	16.2.1.10	secondary metabolism.phenylpropanoids.lignin biosynthesis.CAD	-0.791106	0.12723
Vitvi07g02555	cinnamyl alcohol dehydrogenase 8 (AT4G37990 similarity)	16.2.1.10	secondary metabolism.phenylpropanoids.lignin biosynthesis.CAD	2.53558	0.00239574
Vitvi07g02556	cinnamyl alcohol dehydrogenase 8 (AT4G37990 similarity)	16.2.1.10	secondary metabolism.phenylpropanoids.lignin biosynthesis.CAD	-5.40867	0.000752441
Vitvi07g02561	cinnamyl alcohol dehydrogenase 9 (AT4G39330 similarity)	16.2.1.10	secondary metabolism.phenylpropanoids.lignin biosynthesis.CAD	-1.20914	0.454184
Vitvi07g03081	cinnamyl alcohol dehydrogenase 6 (AT4G37970 similarity)	16.2.1.10	secondary metabolism.phenylpropanoids.lignin biosynthesis.CAD	-1.39873	0.0583678
Vitvi07g03083	cinnamyl alcohol dehydrogenase 7 (AT4G37980 similarity)	16.2.1.10	secondary metabolism.phenylpropanoids.lignin biosynthesis.CAD	-0.892823	0.402852
Vitvi07g03084	cinnamyl alcohol dehydrogenase 9 (AT4G39330 similarity)	16.2.1.10	secondary metabolism.phenylpropanoids.lignin biosynthesis.CAD	-1.01236	0.513359
Vitvi18g01167	cinnamyl alcohol dehydrogenase 9 (AT4G39330 similarity)	16.2.1.10	secondary metabolism.phenylpropanoids.lignin biosynthesis.CAD	-0.405667	0.827324
Vitvi06g00803	cinnamate-4-hydroxylase (AT2G30490 similarity)	16.2.1.2	secondary metabolism.phenylpropanoids.lignin biosynthesis.C4H	1.73385	0.000473682
Vitvi11g00924	cinnamate-4-hydroxylase (AT2G30490 similarity)	16.2.1.2	secondary metabolism.phenylpropanoids.lignin biosynthesis.C4H	1.74461	0.00272083
Vitvi01g01561	AMP-dependent synthetase and ligase family protein (AT5G63380 similarity)	16.2.1.3	secondary metabolism.phenylpropanoids.lignin biosynthesis.4CL	0.245325	0.488467
Vitvi06g01318	AMP-dependent synthetase and ligase family protein (AT4G05160 similarity)	16.2.1.3	secondary metabolism.phenylpropanoids.lignin biosynthesis.4CL	-0.175376	0.238533
Vitvi11g01257	4-coumarate:CoA ligase 2 (AT3G21240 similarity)	16.2.1.3	secondary metabolism.phenylpropanoids.lignin biosynthesis.4CL	0.808151	0.0032347
Vitvi13g00701	K10526 - OPC-8:0 CoA ligase 1 (OPCL1) (1 of 3)	16.2.1.3	secondary metabolism.phenylpropanoids.lignin biosynthesis.4CL	0.54015	0.141125
Vitvi14g01589	AMP-dependent synthetase and ligase family protein (AT5G63380 similarity)	16.2.1.3	secondary metabolism.phenylpropanoids.lignin biosynthesis.4CL	-0.459566	0.720327
Vitvi16g00139	no description	16.2.1.3	secondary metabolism.phenylpropanoids.lignin biosynthesis.4CL	1.01488	0.0871384
Vitvi17g00148	AMP-dependent synthetase and ligase family protein (AT5G63380 similarity)	16.2.1.3	secondary metabolism.phenylpropanoids.lignin biosynthesis.4CL	-0.785798	0.018655
Vitvi18g00124	OPC-8:0 CoA ligase1 (AT1G20510 similarity)	16.2.1.3	secondary metabolism.phenylpropanoids.lignin biosynthesis.4CL	-0.778421	0.14225
Vitvi18g00126	OPC-8:0 CoA ligase1 (AT1G20510 similarity)	16.2.1.3	secondary metabolism.phenylpropanoids.lignin biosynthesis.4CL	-0.115423	0.592818
Vitvi09g01229	hydroxycinnamoyl-CoA shikimate/quinate hydroxycinnamoyl transferase (AT5G48930 similarity)	16.2.1.4	secondary metabolism.phenylpropanoids.lignin biosynthesis.HCT	-1.28968	0.00340863
Vitvi11g00720	hydroxycinnamoyl-CoA shikimate/quinate hydroxycinnamoyl transferase (AT5G48930 similarity)	16.2.1.4	secondary metabolism.phenylpropanoids.lignin biosynthesis.HCT	0.487862	0.320631
Vitvi11g00735	spermidine hydroxycinnamoyl transferase (AT2G19070 similarity)	16.2.1.4	secondary metabolism.phenylpropanoids.lignin biosynthesis.HCT	-0.446675	0.684812
Vitvi02g00717	NAD(P)-binding Rossmann-fold superfamily protein (AT2G23910 similarity)	16.2.1.7	secondary metabolism.phenylpropanoids.lignin biosynthesis.CCR1	2.64862	6.19505e-05
Vitvi14g01264	NAD(P)-binding Rossmann-fold superfamily protein (AT5G14700 similarity)	16.2.1.7	secondary metabolism.phenylpropanoids.lignin biosynthesis.CCR1	3.13522	3.75021e-05
Vitvi14g01757	NAD(P)-binding Rossmann-fold superfamily protein (AT5G14700 similarity)	16.2.1.7	secondary metabolism.phenylpropanoids.lignin biosynthesis.CCR1	-0.394101	0.0901762
Vitvi16g00095	NAD(P)-binding Rossmann-fold superfamily protein (AT2G23910 similarity)	16.2.1.7	secondary metabolism.phenylpropanoids.lignin biosynthesis.CCR1	-0.751008	0.084074
Vitvi04g00107	Alkaline phytoceramidase (aPHC) (AT5G11870 similarity)	16.4.1	secondary metabolism.N misc.alkaloid-like	-0.607723	0.0378233
Vitvi04g01549	PF00176//PF03088 - SNF2 family N-terminal domain (SNF2_N) // Strictosidine synthase (Str_synth) (1 of 1)	16.4.1	secondary metabolism.N misc.alkaloid-like	1.44585	0.00395742
Vitvi04g01550	Calcium-dependent phosphotriesterase superfamily protein (AT3G51430 similarity)	16.4.1	secondary metabolism.N misc.alkaloid-like	-1.22569	0.000570501
Vitvi04g02190	Calcium-dependent phosphotriesterase superfamily protein (AT3G51430 similarity)	16.4.1	secondary metabolism.N misc.alkaloid-like	2.23049	0.000455186
Vitvi04g02192	Calcium-dependent phosphotriesterase superfamily protein (AT3G51430 similarity)	16.4.1	secondary metabolism.N misc.alkaloid-like	-0.0904229	0.828179
Vitvi04g02194	Calcium-dependent phosphotriesterase superfamily protein (AT3G51430 similarity)	16.4.1	secondary metabolism.N misc.alkaloid-like	-0.402781	0.284648
Vitvi04g02197	Calcium-dependent phosphotriesterase superfamily protein (AT3G51430 similarity)	16.4.1	secondary metabolism.N misc.alkaloid-like	-0.0500641	0.899841
Vitvi06g00966	strictosidine synthase-like 3 (AT1G08470 similarity)	16.4.1	secondary metabolism.N misc.alkaloid-like	0.720503	0.000108929
Vitvi07g00696	Pyridoxal phosphate (PLP)-dependent transferases superfamily protein (AT2G20340 similarity)	16.4.1	secondary metabolism.N misc.alkaloid-like	-0.694803	0.00863248
Vitvi08g01656	strictosidine synthase-like 2 (AT2G41290 similarity)	16.4.1	secondary metabolism.N misc.alkaloid-like	-1.09967	0.459137
Vitvi08g01657	Calcium-dependent phosphotriesterase superfamily protein (AT3G57030 similarity)	16.4.1	secondary metabolism.N misc.alkaloid-like	-0.197421	0.156963
Vitvi11g01328	strictosidine synthase-like 4 (AT3G51420 similarity)	16.4.1	secondary metabolism.N misc.alkaloid-like	1.92559	0.000727698
Vitvi11g01329	Calcium-dependent phosphotriesterase superfamily protein (AT3G51430 similarity)	16.4.1	secondary metabolism.N misc.alkaloid-like	-0.276594	0.340021
Vitvi11g01330	strictosidine synthase-like 4 (AT3G51420 similarity)	16.4.1	secondary metabolism.N misc.alkaloid-like	-1.57316	0.00101835
Vitvi05g00117	aldehyde dehydrogenase 22A1 (AT3G66658 similarity)	16.4.2.1	secondary metabolism.N misc.betaine.betaine-aldehyde dehydrogenase	0.0609462	0.794449
Vitvi14g01874	aldehyde dehydrogenase 10A8 (AT1G74920 similarity)	16.4.2.1	secondary metabolism.N misc.betaine.betaine-aldehyde dehydrogenase	1.33765	0.00149809
Vitvi17g01525	aldehyde dehydrogenase 10A9 (AT3G48170 similarity)	16.4.2.1	secondary metabolism.N misc.betaine.betaine-aldehyde dehydrogenase	0.313824	0.00720217
Vitvi17g01527	aldehyde dehydrogenase 10A8 (AT1G74920 similarity)	16.4.2.1	secondary metabolism.N misc.betaine.betaine-aldehyde dehydrogenase	0.551444	0.588751
Vitvi05g00800	cyanase (AT3G23490 similarity)	16.4.3.1	secondary metabolism.N misc.cyanogenic glycosides.cyanase	0.0389513	0.818139
Vitvi07g01849	chloroplast-localized ISCA-like protein (AT1G10500 similarity)	16.5	secondary metabolism.sulfur-containing	-0.391447	0.149646
Vitvi02g00521	Flavin-binding monooxygenase family protein (AT1G63370 similarity)	16.5.1.1.1.10	secondary metabolism.sulfur-containing.glucosinolates.synthesis.aliphatic.flavin-containing monooxygenase	0.257186	0.733852
Vitvi02g00524	Flavin-binding monooxygenase family protein (AT1G62620 similarity)	16.5.1.1.1.10	secondary metabolism.sulfur-containing.glucosinolates.synthesis.aliphatic.flavin-containing monooxygenase	-0.297743	0.327305
Vitvi02g01683	Flavin-binding monooxygenase family protein (AT1G62620 similarity)	16.5.1.1.1.10	secondary metabolism.sulfur-containing.glucosinolates.synthesis.aliphatic.flavin-containing monooxygenase	0.0739194	0.745613
Vitvi17g00662	Flavin-binding monooxygenase family protein (AT5G07800 similarity)	16.5.1.1.1.10	secondary metabolism.sulfur-containing.glucosinolates.synthesis.aliphatic.flavin-containing monooxygenase	-0.14905	0.894059
Vitvi02g01473	senescence-related gene 1 (AT1G17020 similarity)	16.5.1.1.1.11	secondary metabolism.sulfur-containing.glucosinolates.synthesis.aliphatic.glucosinolate 2-oxoglutarate-dependent dioxygenase (AOP)	-0.753097	0.332701
Vitvi02g01479	senescence-related gene 1 (AT1G17020 similarity)	16.5.1.1.1.11	secondary metabolism.sulfur-containing.glucosinolates.synthesis.aliphatic.glucosinolate 2-oxoglutarate-dependent dioxygenase (AOP)	-0.774144	0.253118
Vitvi05g00295	2-oxoglutarate (2OG) and Fe(II)-dependent oxygenase superfamily protein (AT3G21420 similarity)	16.5.1.1.1.11	secondary metabolism.sulfur-containing.glucosinolates.synthesis.aliphatic.glucosinolate 2-oxoglutarate-dependent dioxygenase (AOP)	-0.26918	0.367665
Vitvi09g00449	2-oxoglutarate (2OG) and Fe(II)-dependent oxygenase superfamily protein (AT1G52820 similarity)	16.5.1.1.1.11	secondary metabolism.sulfur-containing.glucosinolates.synthesis.aliphatic.glucosinolate 2-oxoglutarate-dependent dioxygenase (AOP)	-2.5537	0.0563155
Vitvi09g00450	2-oxoglutarate (2OG) and Fe(II)-dependent oxygenase superfamily protein (AT1G52800 similarity)	16.5.1.1.1.11	secondary metabolism.sulfur-containing.glucosinolates.synthesis.aliphatic.glucosinolate 2-oxoglutarate-dependent dioxygenase (AOP)	-0.443375	0.796218
Vitvi10g00694	senescence-related gene 1 (AT1G17020 similarity)	16.5.1.1.1.11	secondary metabolism.sulfur-containing.glucosinolates.synthesis.aliphatic.glucosinolate 2-oxoglutarate-dependent dioxygenase (AOP)	3.65832	2.91347e-05
Vitvi10g01831	senescence-related gene 1 (AT1G17020 similarity)	16.5.1.1.1.11	secondary metabolism.sulfur-containing.glucosinolates.synthesis.aliphatic.glucosinolate 2-oxoglutarate-dependent dioxygenase (AOP)	-0.121904	0.653061
Vitvi10g01832	senescence-related gene 1 (AT1G17020 similarity)	16.5.1.1.1.11	secondary metabolism.sulfur-containing.glucosinolates.synthesis.aliphatic.glucosinolate 2-oxoglutarate-dependent dioxygenase (AOP)	-2.67164	0.00138591
Vitvi13g00329	2-oxoglutarate (2OG) and Fe(II)-dependent oxygenase superfamily protein (AT3G21420 similarity)	16.5.1.1.1.11	secondary metabolism.sulfur-containing.glucosinolates.synthesis.aliphatic.glucosinolate 2-oxoglutarate-dependent dioxygenase (AOP)	0.495783	0.314006
Vitvi15g00510	senescence-related gene 1 (AT1G17020 similarity)	16.5.1.1.1.11	secondary metabolism.sulfur-containing.glucosinolates.synthesis.aliphatic.glucosinolate 2-oxoglutarate-dependent dioxygenase (AOP)	-0.324813	0.755736
Vitvi01g00357	2-oxoglutarate (2OG) and Fe(II)-dependent oxygenase superfamily protein (AT3G18210 similarity)	16.5.1.1.1.13	secondary metabolism.sulfur-containing.glucosinolates.synthesis.aliphatic.2-oxoglutarate-dependent dioxygenase	-0.514023	0.0668199
Vitvi02g01722	2-oxoglutarate (2OG) and Fe(II)-dependent oxygenase superfamily protein (AT4G16770 similarity)	16.5.1.1.1.13	secondary metabolism.sulfur-containing.glucosinolates.synthesis.aliphatic.2-oxoglutarate-dependent dioxygenase	0.311047	0.180879
Vitvi04g01448	2-oxoglutarate (2OG) and Fe(II)-dependent oxygenase superfamily protein (AT2G17970 similarity)	16.5.1.1.1.13	secondary metabolism.sulfur-containing.glucosinolates.synthesis.aliphatic.2-oxoglutarate-dependent dioxygenase	0.0541514	0.672174
Vitvi04g02148	2-oxoglutarate (2OG) and Fe(II)-dependent oxygenase superfamily protein (AT2G17970 similarity)	16.5.1.1.1.13	secondary metabolism.sulfur-containing.glucosinolates.synthesis.aliphatic.2-oxoglutarate-dependent dioxygenase	-1.11088	0.000212606
Vitvi04g02185	2-oxoglutarate (2OG) and Fe(II)-dependent oxygenase superfamily protein (AT5G66060 similarity)	16.5.1.1.1.13	secondary metabolism.sulfur-containing.glucosinolates.synthesis.aliphatic.2-oxoglutarate-dependent dioxygenase	1.0344	0.000146267
Vitvi11g00271	2-oxoglutarate (2OG) and Fe(II)-dependent oxygenase superfamily protein (AT1G35190 similarity)	16.5.1.1.1.13	secondary metabolism.sulfur-containing.glucosinolates.synthesis.aliphatic.2-oxoglutarate-dependent dioxygenase	0.190183	0.286205
Vitvi12g01868	K10767 - alkylated DNA repair protein alkB homolog 5 (ALKBH5) (1 of 1)	16.5.1.1.1.13	secondary metabolism.sulfur-containing.glucosinolates.synthesis.aliphatic.2-oxoglutarate-dependent dioxygenase	0.239115	0.225762
Vitvi17g00269	2-oxoglutarate (2OG) and Fe(II)-dependent oxygenase superfamily protein (AT3G18210 similarity)	16.5.1.1.1.13	secondary metabolism.sulfur-containing.glucosinolates.synthesis.aliphatic.2-oxoglutarate-dependent dioxygenase	-0.262688	0.249214
Vitvi18g00172	2-oxoglutarate (2OG) and Fe(II)-dependent oxygenase superfamily protein (AT1G20270 similarity)	16.5.1.1.1.13	secondary metabolism.sulfur-containing.glucosinolates.synthesis.aliphatic.2-oxoglutarate-dependent dioxygenase	0.301318	0.0400353
Vitvi12g00089	PF14111 - Domain of unknown function (DUF4283) (DUF4283) (1 of 10)	16.5.1.1.1.2	secondary metabolism.sulfur-containing.glucosinolates.synthesis.aliphatic.methylthioalkylmalate synthase (MAM)	0.44543	0.00161526
Vitvi12g00727	Galactose oxidase/kelch repeat superfamily protein (AT3G07720 similarity)	16.5.1.3.2	secondary metabolism.sulfur-containing.glucosinolates.degradation.nitrilespecifier protein	-0.26653	0.258916
Vitvi02g01609	nitrilase 4 (AT5G22300 similarity)	16.5.1.3.3	secondary metabolism.sulfur-containing.glucosinolates.degradation.nitrilase	1.90083	0.0174706
Vitvi02g01613	nitrilase 4 (AT5G22300 similarity)	16.5.1.3.3	secondary metabolism.sulfur-containing.glucosinolates.degradation.nitrilase	1.76187	0.0078262
Vitvi02g01615	nitrilase 4 (AT5G22300 similarity)	16.5.1.3.3	secondary metabolism.sulfur-containing.glucosinolates.degradation.nitrilase	-0.035065	0.923805
Vitvi02g01621	nitrilase 4 (AT5G22300 similarity)	16.5.1.3.3	secondary metabolism.sulfur-containing.glucosinolates.degradation.nitrilase	-0.512258	0.415416
Vitvi06g01533	nitrilase 4 (AT5G22300 similarity)	16.5.1.3.3	secondary metabolism.sulfur-containing.glucosinolates.degradation.nitrilase	-0.115263	0.526481
Vitvi17g00889	tryptophan aminotransferase related 2 (AT4G24670 similarity)	16.5.99.1	secondary metabolism.sulfur-containing.misc.alliinase	0.0574201	0.909826
Vitvi18g01562	Pyridoxal phosphate (PLP)-dependent transferases superfamily protein (AT1G34060 similarity)	16.5.99.1	secondary metabolism.sulfur-containing.misc.alliinase	-1.31844	0.0901762
Vitvi18g01570	Pyridoxal phosphate (PLP)-dependent transferases superfamily protein (AT1G34060 similarity)	16.5.99.1	secondary metabolism.sulfur-containing.misc.alliinase	-2.16184	0.00204123
Vitvi03g01897	acyl-CoA sterol acyl transferase 1 (AT3G51970 similarity)	16.7	secondary metabolism.wax	-1.60426	0.00961164
Vitvi09g01887	Fatty acid hydroxylase superfamily (AT5G57800 similarity)	16.7	secondary metabolism.wax	0.221677	0.922069
Vitvi09g01889	Fatty acid hydroxylase superfamily (AT5G57800 similarity)	16.7	secondary metabolism.wax	-0.64318	0.828412
Vitvi11g00835	Fatty acid hydroxylase superfamily (AT5G57800 similarity)	16.7	secondary metabolism.wax	-0.975538	0.00851902
Vitvi19g02042	MBOAT (membrane bound O-acyl transferase) family protein (AT5G55340 similarity)	16.7	secondary metabolism.wax	0.698324	0.0529942
Vitvi18g00808	NAD(P)-binding Rossmann-fold superfamily protein (AT4G33360 similarity)	16.8	secondary metabolism.flavonoids	0.596735	0.00127464
Vitvi08g00656	2-oxoglutarate (2OG) and Fe(II)-dependent oxygenase superfamily protein (AT5G05600 similarity)	16.8.1	secondary metabolism.flavonoids.anthocyanins	0.344461	0.651838
Vitvi13g00055	2-oxoglutarate (2OG) and Fe(II)-dependent oxygenase superfamily protein (AT5G05600 similarity)	16.8.1	secondary metabolism.flavonoids.anthocyanins	-0.294918	0.487323
Vitvi02g00435	leucoanthocyanidin dioxygenase (AT4G22880 similarity)	16.8.1.1	secondary metabolism.flavonoids.anthocyanins.leucocyanidin dioxygenase	4.05317	1.50766e-06
Vitvi07g01412	UDP-Glycosyltransferase superfamily protein (AT2G22590 similarity)	16.8.1.12	secondary metabolism.flavonoids.anthocyanins.anthocyanidin 3-O-glucosyltransferase	-0.936087	0.287507
Vitvi07g01413	UDP-Glycosyltransferase superfamily protein (AT5G65550 similarity)	16.8.1.12	secondary metabolism.flavonoids.anthocyanins.anthocyanidin 3-O-glucosyltransferase	0.375288	0.0821235
Vitvi07g01414	UDP-Glycosyltransferase superfamily protein (AT5G65550 similarity)	16.8.1.12	secondary metabolism.flavonoids.anthocyanins.anthocyanidin 3-O-glucosyltransferase	-0.64526	0.0433579
Vitvi11g00145	PTHR11926:SF360 - UDP-GLYCOSYLTRANSFERASE 91A1-RELATED (1 of 2)	16.8.1.12	secondary metabolism.flavonoids.anthocyanins.anthocyanidin 3-O-glucosyltransferase	-1.32997	0.0594892
Vitvi15g01073	UDP-Glycosyltransferase superfamily protein (AT2G22590 similarity)	16.8.1.12	secondary metabolism.flavonoids.anthocyanins.anthocyanidin 3-O-glucosyltransferase	-0.177105	0.662475
Vitvi15g01075	UDP-Glycosyltransferase superfamily protein (AT2G22590 similarity)	16.8.1.12	secondary metabolism.flavonoids.anthocyanins.anthocyanidin 3-O-glucosyltransferase	-1.7754	0.0177337
Vitvi15g01643	UDP-Glycosyltransferase superfamily protein (AT2G22590 similarity)	16.8.1.12	secondary metabolism.flavonoids.anthocyanins.anthocyanidin 3-O-glucosyltransferase	-1.69847	0.00901188
Vitvi01g00556	NAD(P)-linked oxidoreductase superfamily protein (AT1G59960 similarity)	16.8.2	secondary metabolism.flavonoids.chalcones	-1.34083	0.00193194
Vitvi01g00557	NAD(P)-linked oxidoreductase superfamily protein (AT1G59960 similarity)	16.8.2	secondary metabolism.flavonoids.chalcones	0.532867	0.0198963
Vitvi01g00558	NAD(P)-linked oxidoreductase superfamily protein (AT1G59960 similarity)	16.8.2	secondary metabolism.flavonoids.chalcones	-0.700438	0.252324
Vitvi01g02009	NAD(P)-linked oxidoreductase superfamily protein (AT1G59960 similarity)	16.8.2	secondary metabolism.flavonoids.chalcones	0.199533	0.504807
Vitvi03g00086	no description	16.8.2	secondary metabolism.flavonoids.chalcones	1.07298	0.10913
Vitvi05g00018	NAD(P)-linked oxidoreductase superfamily protein (AT1G59960 similarity)	16.8.2	secondary metabolism.flavonoids.chalcones	-0.258285	0.678815
Vitvi05g01740	NAD(P)-linked oxidoreductase superfamily protein (AT1G59960 similarity)	16.8.2	secondary metabolism.flavonoids.chalcones	-1.69516	0.0910838
Vitvi13g01911	Chalcone-flavanone isomerase family protein (AT5G05270 similarity)	16.8.2	secondary metabolism.flavonoids.chalcones	2.42348	7.87153e-06
Vitvi18g00706	NAD(P)-linked oxidoreductase superfamily protein (AT1G59960 similarity)	16.8.2	secondary metabolism.flavonoids.chalcones	-0.0972185	0.578849
Vitvi19g00009	Chalcone-flavanone isomerase family protein (AT1G53520 similarity)	16.8.2	secondary metabolism.flavonoids.chalcones	-1.2461	0.0153961
Vitvi05g01044	no description	16.8.2.1	secondary metabolism.flavonoids.chalcones.naringenin-chalcone synthase	5.39123	6.53358e-07
Vitvi14g01448	no description	16.8.2.1	secondary metabolism.flavonoids.chalcones.naringenin-chalcone synthase	1.22851	0.0082202
Vitvi16g00995	no description	16.8.2.1	secondary metabolism.flavonoids.chalcones.naringenin-chalcone synthase	-0.227582	0.759278
Vitvi16g01457	no description	16.8.2.1	secondary metabolism.flavonoids.chalcones.naringenin-chalcone synthase	1.1824	0.0133531
Vitvi16g01459	no description	16.8.2.1	secondary metabolism.flavonoids.chalcones.naringenin-chalcone synthase	-1.00758	0.177148
Vitvi16g01460	no description	16.8.2.1	secondary metabolism.flavonoids.chalcones.naringenin-chalcone synthase	-0.420091	0.52319
Vitvi16g01461	no description	16.8.2.1	secondary metabolism.flavonoids.chalcones.naringenin-chalcone synthase	-0.0191968	0.978848
Vitvi16g01462	no description	16.8.2.1	secondary metabolism.flavonoids.chalcones.naringenin-chalcone synthase	0.151925	0.818155
Vitvi16g01463	no description	16.8.2.1	secondary metabolism.flavonoids.chalcones.naringenin-chalcone synthase	0.447645	0.538209
Vitvi16g01465	no description	16.8.2.1	secondary metabolism.flavonoids.chalcones.naringenin-chalcone synthase	-1.16821	0.0717358
Vitvi16g01466	no description	16.8.2.1	secondary metabolism.flavonoids.chalcones.naringenin-chalcone synthase	-0.538113	0.325559
Vitvi16g01467	no description	16.8.2.1	secondary metabolism.flavonoids.chalcones.naringenin-chalcone synthase	0.109204	0.874515
Vitvi16g01469	no description	16.8.2.1	secondary metabolism.flavonoids.chalcones.naringenin-chalcone synthase	-0.0926673	0.905484
Vitvi16g01471	no description	16.8.2.1	secondary metabolism.flavonoids.chalcones.naringenin-chalcone synthase	0.461117	0.475723
Vitvi16g01474	no description	16.8.2.1	secondary metabolism.flavonoids.chalcones.naringenin-chalcone synthase	2.21424	0.00138827
Vitvi16g01475	no description	16.8.2.1	secondary metabolism.flavonoids.chalcones.naringenin-chalcone synthase	1.50431	0.0832873
Vitvi16g01479	no description	16.8.2.1	secondary metabolism.flavonoids.chalcones.naringenin-chalcone synthase	1.47774	0.0577412
Vitvi16g01481	no description	16.8.2.1	secondary metabolism.flavonoids.chalcones.naringenin-chalcone synthase	1.56912	0.0229872
Vitvi16g01482	no description	16.8.2.1	secondary metabolism.flavonoids.chalcones.naringenin-chalcone synthase	0.407623	0.565566
Vitvi16g01483	no description	16.8.2.1	secondary metabolism.flavonoids.chalcones.naringenin-chalcone synthase	0.616535	0.423114
Vitvi16g01484	no description	16.8.2.1	secondary metabolism.flavonoids.chalcones.naringenin-chalcone synthase	1.99346	0.00324681
Vitvi16g01486	no description	16.8.2.1	secondary metabolism.flavonoids.chalcones.naringenin-chalcone synthase	2.07997	0.0084863
Vitvi04g01453	Chalcone-flavanone isomerase family protein (AT5G66230 similarity)	16.8.2.2	secondary metabolism.flavonoids.chalcones.chalcone isomerase	1.52706	0.170317
Vitvi13g00225	Chalcone-flavanone isomerase family protein (AT3G55120 similarity)	16.8.2.2	secondary metabolism.flavonoids.chalcones.chalcone isomerase	2.583	6.71267e-06
Vitvi02g00270	2-oxoglutarate (2OG) and Fe(II)-dependent oxygenase superfamily protein (AT4G10490 similarity)	16.8.3	secondary metabolism.flavonoids.dihydroflavonols	2.03453	0.00237574
Vitvi02g00271	2-oxoglutarate (2OG) and Fe(II)-dependent oxygenase superfamily protein (AT4G10490 similarity)	16.8.3	secondary metabolism.flavonoids.dihydroflavonols	-0.864262	0.00961164
Vitvi03g01312	2-oxoglutarate (2OG) and Fe(II)-dependent oxygenase superfamily protein (AT4G16330 similarity)	16.8.3	secondary metabolism.flavonoids.dihydroflavonols	0.0132616	0.943409
Vitvi13g01119	2-oxoglutarate (2OG) and Fe(II)-dependent oxygenase superfamily protein (AT5G24530 similarity)	16.8.3	secondary metabolism.flavonoids.dihydroflavonols	-0.947374	0.0191642
Vitvi15g00871	2-oxoglutarate (2OG) and Fe(II)-dependent oxygenase superfamily protein (AT4G10490 similarity)	16.8.3	secondary metabolism.flavonoids.dihydroflavonols	3.96471	0.0964239
Vitvi16g01336	2-oxoglutarate (2OG) and Fe(II)-dependent oxygenase superfamily protein (AT5G24530 similarity)	16.8.3	secondary metabolism.flavonoids.dihydroflavonols	3.33091	1.37578e-05
Vitvi01g00282	NAD(P)-binding Rossmann-fold superfamily protein (AT1G68540 similarity)	16.8.3.1	secondary metabolism.flavonoids.dihydroflavonols.dihydroflavonol 4-reductase	3.46626	1.62347e-05
Vitvi03g00954	NAD(P)-binding Rossmann-fold superfamily protein (AT5G19440 similarity)	16.8.3.1	secondary metabolism.flavonoids.dihydroflavonols.dihydroflavonol 4-reductase	-1.08531	0.00111017
Vitvi03g01477	dihydroflavonol 4-reductase-like1 (AT4G35420 similarity)	16.8.3.1	secondary metabolism.flavonoids.dihydroflavonols.dihydroflavonol 4-reductase	-0.833999	0.0644312
Vitvi06g00233	NAD(P)-binding Rossmann-fold superfamily protein (AT5G19440 similarity)	16.8.3.1	secondary metabolism.flavonoids.dihydroflavonols.dihydroflavonol 4-reductase	0.365336	0.456129
Vitvi06g00699	NAD(P)-binding Rossmann-fold superfamily protein (AT5G58490 similarity)	16.8.3.1	secondary metabolism.flavonoids.dihydroflavonols.dihydroflavonol 4-reductase	0.653291	0.00264515
Vitvi06g01644	NAD(P)-binding Rossmann-fold superfamily protein (AT5G19440 similarity)	16.8.3.1	secondary metabolism.flavonoids.dihydroflavonols.dihydroflavonol 4-reductase	0.638532	0.000318216
Vitvi09g00993	cinnamoyl coa reductase 1 (AT1G15950 similarity)	16.8.3.1	secondary metabolism.flavonoids.dihydroflavonols.dihydroflavonol 4-reductase	0.328811	0.428796
Vitvi10g02185	NAD(P)-binding Rossmann-fold superfamily protein (AT1G61720 similarity)	16.8.3.1	secondary metabolism.flavonoids.dihydroflavonols.dihydroflavonol 4-reductase	2.36825	0.000581101
Vitvi12g02158	NAD(P)-binding Rossmann-fold superfamily protein (AT2G02400 similarity)	16.8.3.1	secondary metabolism.flavonoids.dihydroflavonols.dihydroflavonol 4-reductase	-0.101501	0.536648
Vitvi13g01175	NAD(P)-binding Rossmann-fold superfamily protein (AT5G19440 similarity)	16.8.3.1	secondary metabolism.flavonoids.dihydroflavonols.dihydroflavonol 4-reductase	-0.200279	0.536604
Vitvi13g01200	NAD(P)-binding Rossmann-fold superfamily protein (AT5G19440 similarity)	16.8.3.1	secondary metabolism.flavonoids.dihydroflavonols.dihydroflavonol 4-reductase	6.81978e-05	0.999717
Vitvi13g01209	NAD(P)-binding Rossmann-fold superfamily protein (AT5G19440 similarity)	16.8.3.1	secondary metabolism.flavonoids.dihydroflavonols.dihydroflavonol 4-reductase	-0.283066	0.761009
Vitvi13g01298	NAD(P)-binding Rossmann-fold superfamily protein (AT5G19440 similarity)	16.8.3.1	secondary metabolism.flavonoids.dihydroflavonols.dihydroflavonol 4-reductase	-0.219951	0.904535
Vitvi13g01660	NAD(P)-binding Rossmann-fold superfamily protein (AT5G19440 similarity)	16.8.3.1	secondary metabolism.flavonoids.dihydroflavonols.dihydroflavonol 4-reductase	-1.48601	0.0292275
Vitvi15g01503	NAD(P)-binding Rossmann-fold superfamily protein (AT2G45400 similarity)	16.8.3.1	secondary metabolism.flavonoids.dihydroflavonols.dihydroflavonol 4-reductase	2.53921	2.94662e-05
Vitvi15g01504	NAD(P)-binding Rossmann-fold superfamily protein (AT2G45400 similarity)	16.8.3.1	secondary metabolism.flavonoids.dihydroflavonols.dihydroflavonol 4-reductase	-0.499247	0.044329
Vitvi18g00988	dihydroflavonol 4-reductase (AT5G42800 similarity)	16.8.3.1	secondary metabolism.flavonoids.dihydroflavonols.dihydroflavonol 4-reductase	2.18205	2.48539e-06
Vitvi18g02476	NAD(P)-binding Rossmann-fold superfamily protein (AT2G33590 similarity)	16.8.3.1	secondary metabolism.flavonoids.dihydroflavonols.dihydroflavonol 4-reductase	-1.94146	0.0397562
Vitvi18g02477	NAD(P)-binding Rossmann-fold superfamily protein (AT2G33590 similarity)	16.8.3.1	secondary metabolism.flavonoids.dihydroflavonols.dihydroflavonol 4-reductase	-0.769338	0.00335247
Vitvi04g01454	flavanone 3-hydroxylase (AT3G51240 similarity)	16.8.3.2	secondary metabolism.flavonoids.dihydroflavonols.flavanone 3-hydroxylase	3.7869	0.000231973
Vitvi18g01119	flavanone 3-hydroxylase (AT3G51240 similarity)	16.8.3.2	secondary metabolism.flavonoids.dihydroflavonols.flavanone 3-hydroxylase	1.66871	4.45507e-05
Vitvi18g02538	flavonol synthase 1 (AT5G08640 similarity)	16.8.4.1	secondary metabolism.flavonoids.flavonols.flavonol synthase (FLS)	3.41327	4.90809e-05
Vitvi01g00234	NAD(P)-binding Rossmann-fold superfamily protein (AT1G75290 similarity)	16.8.5.1	secondary metabolism.flavonoids.isoflavonols.isoflavone reductase	4.6592	0.000626771
Vitvi02g01001	pinoresinol reductase 1 (AT1G32100 similarity)	16.8.5.1	secondary metabolism.flavonoids.isoflavonols.isoflavone reductase	0.832209	0.043856
Vitvi02g01003	pinoresinol reductase 1 (AT1G32100 similarity)	16.8.5.1	secondary metabolism.flavonoids.isoflavonols.isoflavone reductase	0.105417	0.935927
Vitvi03g00310	NmrA-like negative transcriptional regulator family protein (AT4G39230 similarity)	16.8.5.1	secondary metabolism.flavonoids.isoflavonols.isoflavone reductase	0.99349	0.000658688
Vitvi03g01484	NmrA-like negative transcriptional regulator family protein (AT4G39230 similarity)	16.8.5.1	secondary metabolism.flavonoids.isoflavonols.isoflavone reductase	1.2785	0.000101724
Vitvi03g01488	no description	16.8.5.1	secondary metabolism.flavonoids.isoflavonols.isoflavone reductase	0.441526	0.176106
Vitvi03g01489	NmrA-like negative transcriptional regulator family protein (AT4G39230 similarity)	16.8.5.1	secondary metabolism.flavonoids.isoflavonols.isoflavone reductase	-0.133714	0.91171
Vitvi03g01492	NmrA-like negative transcriptional regulator family protein (AT4G34540 similarity)	16.8.5.1	secondary metabolism.flavonoids.isoflavonols.isoflavone reductase	-0.307943	0.0666965
Vitvi07g01990	NmrA-like negative transcriptional regulator family protein (AT1G75280 similarity)	16.8.5.1	secondary metabolism.flavonoids.isoflavonols.isoflavone reductase	-1.32475	0.506814
Vitvi17g00371	NAD(P)-binding Rossmann-fold superfamily protein (AT1G75290 similarity)	16.8.5.1	secondary metabolism.flavonoids.isoflavonols.isoflavone reductase	0.130431	0.807269
Vitvi18g00979	NmrA-like negative transcriptional regulator family protein (AT1G75280 similarity)	16.8.5.1	secondary metabolism.flavonoids.isoflavonols.isoflavone reductase	-0.131894	0.908806
Vitvi09g00762	biotin F (AT5G04620 similarity)	16.99	secondary metabolism.unspecified	-0.295345	0.383075
Vitvi11g01273	adenosylmethionine-8-amino-7-oxononanoate transaminase (AT5G57590 similarity)	16.99	secondary metabolism.unspecified	-0.965841	2.60527e-05
Vitvi16g01127	NAD(P)-binding Rossmann-fold superfamily protein (AT5G52810 similarity)	16.99	secondary metabolism.unspecified	0.402449	0.0956968
Vitvi18g00784	no description	17.1	hormone metabolism.abscisic acid	0.441761	0.0637625
Vitvi08g02251	PTHR12300//PTHR12300:SF44 - HVA22-LIKE PROTEINS // SUBFAMILY NOT NAMED (1 of 1)	17.1.1	hormone metabolism.abscisic acid.synthesis-degradation	0.152535	0.73355
Vitvi18g01105	K17338 - receptor expression-enhancing protein 1/2/3/4 (REEP1_2_3_4) (1 of 2)	17.1.1	hormone metabolism.abscisic acid.synthesis-degradation	-0.406923	0.0834655
Vitvi07g01745	zeaxanthin epoxidase (ZEP) (ABA1) (AT5G67030 similarity)	17.1.1.1.1	hormone metabolism.abscisic acid.synthesis-degradation.synthesis.zeaxanthin epoxidase	-1.35487	0.000312297
Vitvi13g01817	zeaxanthin epoxidase (ZEP) (ABA1) (AT5G67030 similarity)	17.1.1.1.1	hormone metabolism.abscisic acid.synthesis-degradation.synthesis.zeaxanthin epoxidase	1.70871	1.50393e-05
Vitvi02g01286	PTHR10543:SF46 - CAROTENOID CLEAVAGE DIOXYGENASE 4, CHLOROPLASTIC-RELATED (1 of 1)	17.1.1.1.10	hormone metabolism.abscisic acid.synthesis-degradation.synthesis.9-cis-epoxycarotenoid dioxygenase	-1.29097	0.00151886
Vitvi02g01288	PTHR10543:SF46 - CAROTENOID CLEAVAGE DIOXYGENASE 4, CHLOROPLASTIC-RELATED (1 of 1)	17.1.1.1.10	hormone metabolism.abscisic acid.synthesis-degradation.synthesis.9-cis-epoxycarotenoid dioxygenase	-1.14733	0.0131016
Vitvi05g00963	nine-cis-epoxycarotenoid dioxygenase 6 (AT3G24220 similarity)	17.1.1.1.10	hormone metabolism.abscisic acid.synthesis-degradation.synthesis.9-cis-epoxycarotenoid dioxygenase	1.23886	0.00806563
Vitvi10g00821	PTHR10543:SF42 - 9-CIS-EPOXYCAROTENOID DIOXYGENASE NCED2, CHLOROPLASTIC-RELATED (1 of 1)	17.1.1.1.10	hormone metabolism.abscisic acid.synthesis-degradation.synthesis.9-cis-epoxycarotenoid dioxygenase	-0.639763	0.0456124
Vitvi13g01724	carotenoid cleavage dioxygenase 1 (AT3G63520 similarity)	17.1.1.1.10	hormone metabolism.abscisic acid.synthesis-degradation.synthesis.9-cis-epoxycarotenoid dioxygenase	0.350498	0.219517
Vitvi13g01727	carotenoid cleavage dioxygenase 1 (AT3G63520 similarity)	17.1.1.1.10	hormone metabolism.abscisic acid.synthesis-degradation.synthesis.9-cis-epoxycarotenoid dioxygenase	0.00924403	0.980005
Vitvi19g01356	nine-cis-epoxycarotenoid dioxygenase 3 (AT3G14440 similarity)	17.1.1.1.10	hormone metabolism.abscisic acid.synthesis-degradation.synthesis.9-cis-epoxycarotenoid dioxygenase	-0.344414	0.299618
Vitvi06g00956	aldehyde oxidase 2 (AT3G43600 similarity)	17.1.1.1.12	hormone metabolism.abscisic acid.synthesis-degradation.synthesis.abscisic aldehyde oxidase	-0.857256	0.0364204
Vitvi18g02167	1.2.3.1 - Aldehyde oxidase / Retinal oxidase (1 of 5)	17.1.1.1.12	hormone metabolism.abscisic acid.synthesis-degradation.synthesis.abscisic aldehyde oxidase	0.855708	0.126886
Vitvi18g02171	aldehyde oxidase 1 (AT5G20960 similarity)	17.1.1.1.12	hormone metabolism.abscisic acid.synthesis-degradation.synthesis.abscisic aldehyde oxidase	-0.805758	0.159169
Vitvi00g02022	GCR2-like 1 (AT5G65280 similarity)	17.1.2	hormone metabolism.abscisic acid.signal transduction	-0.0479888	0.928839
Vitvi02g00699	ARF-GAP domain 8 (AT4G17890 similarity)	17.1.2	hormone metabolism.abscisic acid.signal transduction	0.205734	0.0816121
Vitvi04g00127	homology to ABI2 (AT1G17550 similarity)	17.1.2	hormone metabolism.abscisic acid.signal transduction	-0.300196	0.0891572
Vitvi04g00390	PF04570 - zinc-finger of the FCS-type, C2-C2 (zf-FLZ) (1 of 11)	17.1.2	hormone metabolism.abscisic acid.signal transduction	0.348284	0.353917
Vitvi06g00533	highly ABA-induced PP2C protein 3 (AT2G29380 similarity)	17.1.2	hormone metabolism.abscisic acid.signal transduction	0.837701	0.00523375
Vitvi07g00114	NAD(P)H-quinone oxidoreductase subunit%2C putative (DUF581) (AT3G22550 similarity)	17.1.2	hormone metabolism.abscisic acid.signal transduction	1.25095	0.000968548
Vitvi07g01499	GCR2-like 1 (AT5G65280 similarity)	17.1.2	hormone metabolism.abscisic acid.signal transduction	0.0022956	0.996531
Vitvi09g00156	HYPERSENSITIVE TO ABA1 (AT1G72770 similarity)	17.1.2	hormone metabolism.abscisic acid.signal transduction	-0.456003	0.00114272
Vitvi09g00292	Protein phosphatase 2C family protein (AT4G26080 similarity)	17.1.2	hormone metabolism.abscisic acid.signal transduction	0.289975	0.35052
Vitvi09g00297	Protein phosphatase 2C family protein (AT4G26080 similarity)	17.1.2	hormone metabolism.abscisic acid.signal transduction	-0.370128	0.585015
Vitvi11g00137	HYPERSENSITIVE TO ABA1 (AT1G72770 similarity)	17.1.2	hormone metabolism.abscisic acid.signal transduction	-0.638355	0.0020813
Vitvi11g00270	Protein phosphatase 2C family protein (AT4G26080 similarity)	17.1.2	hormone metabolism.abscisic acid.signal transduction	0.965701	0.00567576
Vitvi12g00343	GCR2-like 2 (AT2G20770 similarity)	17.1.2	hormone metabolism.abscisic acid.signal transduction	0.159988	0.529498
Vitvi13g00344	highly ABA-induced PP2C protein 3 (AT2G29380 similarity)	17.1.2	hormone metabolism.abscisic acid.signal transduction	0.369329	0.0395812
Vitvi13g01572	elongation defective 1 protein / ELD1 protein (AT3G08550 similarity)	17.1.2	hormone metabolism.abscisic acid.signal transduction	0.521183	0.000259438
Vitvi19g00256	G protein coupled receptor (AT1G52920 similarity)	17.1.2	hormone metabolism.abscisic acid.signal transduction	0.0270777	0.95025
Vitvi01g00979	HVA22 homologue A (AT1G74520 similarity)	17.1.3	hormone metabolism.abscisic acid.induced-regulated-responsive-activated	1.76594	0.00225074
Vitvi01g01459	GRAM domain family protein (AT5G13200 similarity)	17.1.3	hormone metabolism.abscisic acid.induced-regulated-responsive-activated	0.442167	0.0927647
Vitvi01g01734	GRAM domain family protein (AT5G13200 similarity)	17.1.3	hormone metabolism.abscisic acid.induced-regulated-responsive-activated	-0.552039	0.127476
Vitvi03g01512	HVA22-like protein K (AT4G36720 similarity)	17.1.3	hormone metabolism.abscisic acid.induced-regulated-responsive-activated	-0.074539	0.759442
Vitvi03g01704	HVA22 homologue A (AT1G74520 similarity)	17.1.3	hormone metabolism.abscisic acid.induced-regulated-responsive-activated	-1.82313	0.000424001
Vitvi03g01727	HVA22 homologue A (AT1G74520 similarity)	17.1.3	hormone metabolism.abscisic acid.induced-regulated-responsive-activated	2.51085	0.00853778
Vitvi04g02099	HVA22-like protein K (AT4G36720 similarity)	17.1.3	hormone metabolism.abscisic acid.induced-regulated-responsive-activated	-0.0753831	0.847212
Vitvi07g01466	GRAM domain family protein (AT4G40100 similarity)	17.1.3	hormone metabolism.abscisic acid.induced-regulated-responsive-activated	0.148392	0.557862
Vitvi10g02055	GRAM domain-containing protein / ABA-responsive protein-like protein (AT5G08350 similarity)	17.1.3	hormone metabolism.abscisic acid.induced-regulated-responsive-activated	1.36838	0.000261341
Vitvi12g00015	HVA22-like protein F (AT2G42820 similarity)	17.1.3	hormone metabolism.abscisic acid.induced-regulated-responsive-activated	2.7561	0.000570296
Vitvi14g01485	GRAM domain family protein (AT5G13200 similarity)	17.1.3	hormone metabolism.abscisic acid.induced-regulated-responsive-activated	1.79532	3.37239e-05
Vitvi17g00085	HVA22 homologue E (AT5G50720 similarity)	17.1.3	hormone metabolism.abscisic acid.induced-regulated-responsive-activated	1.27832	0.00270475
Vitvi17g00577	HVA22 homologue A (AT1G74520 similarity)	17.1.3	hormone metabolism.abscisic acid.induced-regulated-responsive-activated	0.395665	0.14279
Vitvi17g01104	PF02893 - GRAM domain (GRAM) (1 of 17)	17.1.3	hormone metabolism.abscisic acid.induced-regulated-responsive-activated	-1.70682	0.0026137
Vitvi18g00492	FH interacting protein 1 (AT1G28200 similarity)	17.1.3	hormone metabolism.abscisic acid.induced-regulated-responsive-activated	-0.270117	0.0492776
Vitvi18g00543	HVA22 homologue A (AT1G74520 similarity)	17.1.3	hormone metabolism.abscisic acid.induced-regulated-responsive-activated	-0.786182	0.0153963
Vitvi08g01308	O-fucosyltransferase family protein (AT2G37980 similarity)	17.2	hormone metabolism.auxin	1.31142	0.00841853
Vitvi11g00086	O-fucosyltransferase family protein (AT5G35570 similarity)	17.2	hormone metabolism.auxin	0.894823	0.0104134
Vitvi01g00843	peptidase M20/M25/M40 family protein (AT1G51760 similarity)	17.2.1	hormone metabolism.auxin.synthesis-degradation	-0.817445	0.241765
Vitvi08g01406	Peptidase M20/M25/M40 family protein (AT3G02875 similarity)	17.2.1	hormone metabolism.auxin.synthesis-degradation	0.717563	0.183316
Vitvi09g00220	peptidase M20/M25/M40 family protein (AT1G51760 similarity)	17.2.1	hormone metabolism.auxin.synthesis-degradation	-0.102922	0.504822
Vitvi11g00226	peptidase M20/M25/M40 family protein (AT1G51760 similarity)	17.2.1	hormone metabolism.auxin.synthesis-degradation	-0.828296	0.0402597
Vitvi16g02057	PTHR11014//PTHR11014:SF85 - PEPTIDASE M20 FAMILY MEMBER // SUBFAMILY NOT NAMED (1 of 2)	17.2.1	hormone metabolism.auxin.synthesis-degradation	-0.215486	0.309052
Vitvi18g00262	IAA-amino acid hydrolase ILR1-like 6 (AT1G44350 similarity)	17.2.1	hormone metabolism.auxin.synthesis-degradation	-0.848307	0.00779001
Vitvi19g00574	IAA carboxylmethyltransferase 1 (AT5G55250 similarity)	17.2.1	hormone metabolism.auxin.synthesis-degradation	1.73774	0.00156933
Vitvi01g00411	Auxin efflux carrier family protein (AT1G70940 similarity)	17.2.2	hormone metabolism.auxin.signal transduction	-2.62572	8.56136e-07
Vitvi01g01738	auxin signaling F-box 2 (AT3G26810 similarity)	17.2.2	hormone metabolism.auxin.signal transduction	-0.198779	0.246021
Vitvi03g00122	like AUXIN RESISTANT 2 (AT2G21050 similarity)	17.2.2	hormone metabolism.auxin.signal transduction	1.00567	0.480807
Vitvi04g01151	Auxin efflux carrier family protein (AT5G16530 similarity)	17.2.2	hormone metabolism.auxin.signal transduction	-5.44601	3.314e-06
Vitvi05g01348	K13947 - auxin efflux carrier family (PIN) (1 of 8)	17.2.2	hormone metabolism.auxin.signal transduction	1.68394	0.000293538
Vitvi07g00196	no description	17.2.2	hormone metabolism.auxin.signal transduction	0.325915	0.0522404
Vitvi07g00248	F-box/RNI-like superfamily protein (AT3G62980 similarity)	17.2.2	hormone metabolism.auxin.signal transduction	-0.0355147	0.90596
Vitvi08g00977	Auxin efflux carrier family protein (AT1G73590 similarity)	17.2.2	hormone metabolism.auxin.signal transduction	-1.62768	0.00839814
Vitvi08g00978	Auxin efflux carrier family protein (AT1G73590 similarity)	17.2.2	hormone metabolism.auxin.signal transduction	2.5103	0.00109507
Vitvi08g01346	Transmembrane amino acid transporter family protein (AT2G38120 similarity)	17.2.2	hormone metabolism.auxin.signal transduction	-1.74672	0.000233423
Vitvi10g01740	PTHR23315:SF56 - ARMADILLO/BETA-CATENIN-LIKE REPEAT-CONTAINING PROTEIN (1 of 1)	17.2.2	hormone metabolism.auxin.signal transduction	-0.0687737	0.884221
Vitvi12g00365	NAD(P)-binding Rossmann-fold superfamily protein (AT1G05180 similarity)	17.2.2	hormone metabolism.auxin.signal transduction	0.226427	0.137729
Vitvi13g00019	Transmembrane amino acid transporter family protein (AT2G38120 similarity)	17.2.2	hormone metabolism.auxin.signal transduction	-1.28701	0.0259723
Vitvi14g00380	F-box/RNI-like superfamily protein (AT3G62980 similarity)	17.2.2	hormone metabolism.auxin.signal transduction	0.438984	0.00202742
Vitvi14g01330	K10691 - E3 ubiquitin-protein ligase UBR4 (UBR4, ZUBR1) (1 of 1)	17.2.2	hormone metabolism.auxin.signal transduction	-0.0680513	0.759274
Vitvi14g01482	auxin signaling F-box 2 (AT3G26810 similarity)	17.2.2	hormone metabolism.auxin.signal transduction	0.372278	0.0194907
Vitvi14g01899	Auxin efflux carrier family protein (AT5G15100 similarity)	17.2.2	hormone metabolism.auxin.signal transduction	-4.68392	0.00401244
Vitvi14g01970	defective in cullin neddylation protein (DUF298) (AT3G28970 similarity)	17.2.2	hormone metabolism.auxin.signal transduction	0.417079	0.0196524
Vitvi17g00210	Auxin efflux carrier family protein (AT1G73590 similarity)	17.2.2	hormone metabolism.auxin.signal transduction	-1.99532	0.00259717
Vitvi18g00310	like AUXIN RESISTANT 2 (AT2G21050 similarity)	17.2.2	hormone metabolism.auxin.signal transduction	-2.36171	0.0010601
Vitvi18g00491	auxin F-box protein 5 (AT5G49980 similarity)	17.2.2	hormone metabolism.auxin.signal transduction	-0.216098	0.337844
Vitvi18g01224	Auxin efflux carrier family protein (AT1G77110 similarity)	17.2.2	hormone metabolism.auxin.signal transduction	0.205818	0.922836
Vitvi18g02598	auxin F-box protein 5 (AT5G49980 similarity)	17.2.2	hormone metabolism.auxin.signal transduction	0.240275	0.308763
Vitvi19g01712	defective in cullin neddylation protein (AT3G12760 similarity)	17.2.2	hormone metabolism.auxin.signal transduction	-0.108411	0.269727
Vitvi01g00425	O-fucosyltransferase family protein (AT2G01480 similarity)	17.2.3	hormone metabolism.auxin.induced-regulated-responsive-activated	-0.376254	0.264221
Vitvi01g00628	O-fucosyltransferase family protein (AT3G26370 similarity)	17.2.3	hormone metabolism.auxin.induced-regulated-responsive-activated	0.437591	0.0011808
Vitvi02g00507	SAUR-like auxin-responsive protein family (AT3G60690 similarity)	17.2.3	hormone metabolism.auxin.induced-regulated-responsive-activated	-1.04087	3.45878e-05
Vitvi02g00565	O-fucosyltransferase family protein (AT4G16650 similarity)	17.2.3	hormone metabolism.auxin.induced-regulated-responsive-activated	-0.339425	0.471005
Vitvi03g00202	O-fucosyltransferase family protein (AT1G76270 similarity)	17.2.3	hormone metabolism.auxin.induced-regulated-responsive-activated	0.796776	0.000915232
Vitvi03g00586	Auxin-responsive GH3 family protein (AT2G14960 similarity)	17.2.3	hormone metabolism.auxin.induced-regulated-responsive-activated	0.74551	0.440261
Vitvi03g01350	SAUR-like auxin-responsive protein family (AT2G21210 similarity)	17.2.3	hormone metabolism.auxin.induced-regulated-responsive-activated	-6.90735	0.000128098
Vitvi04g01679	O-fucosyltransferase family protein (AT5G64600 similarity)	17.2.3	hormone metabolism.auxin.induced-regulated-responsive-activated	-0.271842	0.35471
Vitvi04g02073	SAUR-like auxin-responsive protein family (AT4G38840 similarity)	17.2.3	hormone metabolism.auxin.induced-regulated-responsive-activated	-2.14284	0.0763568
Vitvi05g00271	indole-3-acetic acid inducible 31 (AT3G17600 similarity)	17.2.3	hormone metabolism.auxin.induced-regulated-responsive-activated	0.214082	0.905057
Vitvi05g00565	NAD(P)-linked oxidoreductase superfamily protein (AT1G60730 similarity)	17.2.3	hormone metabolism.auxin.induced-regulated-responsive-activated	-1.91069	0.000488205
Vitvi05g01319	Auxin-responsive family protein (AT3G25290 similarity)	17.2.3	hormone metabolism.auxin.induced-regulated-responsive-activated	-0.368548	0.064866
Vitvi05g01334	NAD(P)-linked oxidoreductase superfamily protein (AT1G60690 similarity)	17.2.3	hormone metabolism.auxin.induced-regulated-responsive-activated	-0.648976	0.579219
Vitvi05g01336	NAD(P)-linked oxidoreductase superfamily protein (AT1G60710 similarity)	17.2.3	hormone metabolism.auxin.induced-regulated-responsive-activated	0.788546	0.000292976
Vitvi05g01337	NAD(P)-linked oxidoreductase superfamily protein (AT1G60680 similarity)	17.2.3	hormone metabolism.auxin.induced-regulated-responsive-activated	-0.453181	0.204453
Vitvi07g00203	Auxin-responsive GH3 family protein (AT1G23160 similarity)	17.2.3	hormone metabolism.auxin.induced-regulated-responsive-activated	1.34889	0.000289589
Vitvi07g00293	putative indole-3-acetic acid-amido synthetase GH3.9 (AT2G47750 similarity)	17.2.3	hormone metabolism.auxin.induced-regulated-responsive-activated	-2.84352	0.0854359
Vitvi07g01437	O-fucosyltransferase family protein (AT5G65470 similarity)	17.2.3	hormone metabolism.auxin.induced-regulated-responsive-activated	0.315049	0.120123
Vitvi07g01644	Auxin-responsive GH3 family protein (AT2G14960 similarity)	17.2.3	hormone metabolism.auxin.induced-regulated-responsive-activated	0.371016	0.540302
Vitvi07g01876	like COV 2 (AT1G43130 similarity)	17.2.3	hormone metabolism.auxin.induced-regulated-responsive-activated	0.172559	0.319661
Vitvi07g02881	Auxin-responsive family protein (AT4G12980 similarity)	17.2.3	hormone metabolism.auxin.induced-regulated-responsive-activated	1.96467	0.00030872
Vitvi09g00046	SAUR-like auxin-responsive protein family (AT1G72430 similarity)	17.2.3	hormone metabolism.auxin.induced-regulated-responsive-activated	-0.578413	0.60123
Vitvi09g00050	Dormancy/auxin associated family protein (AT1G54070 similarity)	17.2.3	hormone metabolism.auxin.induced-regulated-responsive-activated	0.0523043	0.865098
Vitvi09g01316	O-fucosyltransferase family protein (AT3G03810 similarity)	17.2.3	hormone metabolism.auxin.induced-regulated-responsive-activated	0.465521	0.00956449
Vitvi10g00485	dormancy-associated protein-like 1 (AT1G28330 similarity)	17.2.3	hormone metabolism.auxin.induced-regulated-responsive-activated	0.212383	0.57015
Vitvi10g00905	Outer arm dynein light chain 1 protein (AT2G34680 similarity)	17.2.3	hormone metabolism.auxin.induced-regulated-responsive-activated	0.266864	0.609131
Vitvi11g00033	PF02519 - Auxin responsive protein (Auxin_inducible) (1 of 55)	17.2.3	hormone metabolism.auxin.induced-regulated-responsive-activated	2.34229	0.00655567
Vitvi11g00035	SAUR-like auxin-responsive protein family (AT3G43120 similarity)	17.2.3	hormone metabolism.auxin.induced-regulated-responsive-activated	2.16971	0.00159772
Vitvi11g00323	CONTINUOUS VASCULAR RING protein (DUF502) (AT2G20120 similarity)	17.2.3	hormone metabolism.auxin.induced-regulated-responsive-activated	0.265627	0.0343362
Vitvi12g00480	Auxin-responsive GH3 family protein (AT4G03400 similarity)	17.2.3	hormone metabolism.auxin.induced-regulated-responsive-activated	-0.0688867	0.865643
Vitvi12g00649	Auxin-responsive family protein (AT5G35735 similarity)	17.2.3	hormone metabolism.auxin.induced-regulated-responsive-activated	-0.327793	0.437559
Vitvi12g00654	PF00168//PF03188 - C2 domain (C2) // Eukaryotic cytochrome b561 (Cytochrom_B561) (1 of 1)	17.2.3	hormone metabolism.auxin.induced-regulated-responsive-activated	-2.81271	0.050549
Vitvi12g00655	PF00168//PF03188 - C2 domain (C2) // Eukaryotic cytochrome b561 (Cytochrom_B561) (1 of 1)	17.2.3	hormone metabolism.auxin.induced-regulated-responsive-activated	0.349917	0.209485
Vitvi12g01952	PTHR23130:SF97 - CYTOCHROME B561/FERRIC REDUCTASE TRANSMEMBRANE WITH DOMON RELATED DOMAIN (1 of 2)	17.2.3	hormone metabolism.auxin.induced-regulated-responsive-activated	0.29822	0.727057
Vitvi13g01783	O-fucosyltransferase family protein (AT2G44500 similarity)	17.2.3	hormone metabolism.auxin.induced-regulated-responsive-activated	0.689353	0.089919
Vitvi14g00142	Dormancy/auxin associated family protein (AT1G56220 similarity)	17.2.3	hormone metabolism.auxin.induced-regulated-responsive-activated	-0.789646	0.00451869
Vitvi14g00446	NAD(P)-linked oxidoreductase superfamily protein (AT1G60680 similarity)	17.2.3	hormone metabolism.auxin.induced-regulated-responsive-activated	-0.0208464	0.954613
Vitvi14g01325	O-fucosyltransferase family protein (AT3G30300 similarity)	17.2.3	hormone metabolism.auxin.induced-regulated-responsive-activated	0.683735	0.013142
Vitvi14g01327	O-fucosyltransferase family protein (AT5G15740 similarity)	17.2.3	hormone metabolism.auxin.induced-regulated-responsive-activated	3.86943	0.0361188
Vitvi14g02659	NAD(P)-linked oxidoreductase superfamily protein (AT1G60690 similarity)	17.2.3	hormone metabolism.auxin.induced-regulated-responsive-activated	0.216086	0.480777
Vitvi14g02663	NAD(P)-linked oxidoreductase superfamily protein (AT1G60690 similarity)	17.2.3	hormone metabolism.auxin.induced-regulated-responsive-activated	0.127678	0.727178
Vitvi15g00973	Cytochrome b561/ferric reductase transmembrane with DOMON related domain-containing protein (AT3G61750 similarity)	17.2.3	hormone metabolism.auxin.induced-regulated-responsive-activated	1.5495	0.355438
Vitvi15g01014	Auxin-responsive GH3 family protein (AT2G46370 similarity)	17.2.3	hormone metabolism.auxin.induced-regulated-responsive-activated	-0.0612495	0.745326
Vitvi16g01359	SAUR-like auxin-responsive protein family (AT2G46690 similarity)	17.2.3	hormone metabolism.auxin.induced-regulated-responsive-activated	-0.0564534	0.874202
Vitvi17g00145	O-fucosyltransferase family protein (AT5G63390 similarity)	17.2.3	hormone metabolism.auxin.induced-regulated-responsive-activated	1.71783	0.000312734
Vitvi17g00443	O-fucosyltransferase family protein (AT5G15740 similarity)	17.2.3	hormone metabolism.auxin.induced-regulated-responsive-activated	0.146679	0.667299
Vitvi18g00114	O-fucosyltransferase family protein (AT1G76270 similarity)	17.2.3	hormone metabolism.auxin.induced-regulated-responsive-activated	0.713493	0.00117564
Vitvi18g00313	O-fucosyltransferase family protein (AT1G38131 similarity)	17.2.3	hormone metabolism.auxin.induced-regulated-responsive-activated	-0.826123	0.526361
Vitvi18g00446	O-fucosyltransferase family protein (AT1G22460 similarity)	17.2.3	hormone metabolism.auxin.induced-regulated-responsive-activated	1.36644	5.91417e-06
Vitvi18g00518	O-fucosyltransferase family protein (AT4G24530 similarity)	17.2.3	hormone metabolism.auxin.induced-regulated-responsive-activated	0.00390408	0.990118
Vitvi18g00954	like COV 3 (AT2G18460 similarity)	17.2.3	hormone metabolism.auxin.induced-regulated-responsive-activated	-0.5646	0.0106557
Vitvi18g01866	O-fucosyltransferase family protein (AT1G35510 similarity)	17.2.3	hormone metabolism.auxin.induced-regulated-responsive-activated	-0.304019	0.553119
Vitvi19g00536	Auxin-responsive family protein (AT2G04850 similarity)	17.2.3	hormone metabolism.auxin.induced-regulated-responsive-activated	0.913527	0.489706
Vitvi03g00057	3-oxo-5-alpha-steroid 4-dehydrogenase family protein (AT2G16530 similarity)	17.3.1.1.1	hormone metabolism.brassinosteroid.synthesis-degradation.BRs.DET2	-0.155835	0.780221
Vitvi04g01429	no description	17.3.1.1.1	hormone metabolism.brassinosteroid.synthesis-degradation.BRs.DET2	-0.298274	0.169306
Vitvi08g01320	3-oxo-5-alpha-steroid 4-dehydrogenase family protein (AT2G38050 similarity)	17.3.1.1.1	hormone metabolism.brassinosteroid.synthesis-degradation.BRs.DET2	-0.688722	0.105647
Vitvi13g01259	3-oxo-5-alpha-steroid 4-dehydrogenase family protein (AT5G16010 similarity)	17.3.1.1.1	hormone metabolism.brassinosteroid.synthesis-degradation.BRs.DET2	-1.41738	0.0080808
Vitvi19g00007	3-oxo-5-alpha-steroid 4-dehydrogenase family protein (AT5G16010 similarity)	17.3.1.1.1	hormone metabolism.brassinosteroid.synthesis-degradation.BRs.DET2	-3.12868	0.000606352
Vitvi14g01351	brassinosteroid-6-oxidase 2 (AT3G30180 similarity)	17.3.1.1.4	hormone metabolism.brassinosteroid.synthesis-degradation.BRs.BR6OX	-1.65744	0.00984971
Vitvi03g00185	2.1.1.143 - 24-methylenesterol C-methyltransferase / SMT(2) (1 of 2)	17.3.1.2.2	hormone metabolism.brassinosteroid.synthesis-degradation.sterols.SMT2	-0.0476319	0.842816
Vitvi08g01905	sterol methyltransferase 1 (AT5G13710 similarity)	17.3.1.2.2	hormone metabolism.brassinosteroid.synthesis-degradation.sterols.SMT2	0.140577	0.715807
Vitvi13g01684	sterol methyltransferase 1 (AT5G13710 similarity)	17.3.1.2.2	hormone metabolism.brassinosteroid.synthesis-degradation.sterols.SMT2	2.0256	5.04325e-05
Vitvi18g00163	K08242 - 24-methylenesterol C-methyltransferase (E2.1.1.143) (1 of 1)	17.3.1.2.2	hormone metabolism.brassinosteroid.synthesis-degradation.sterols.SMT2	0.337576	0.0219474
Vitvi08g01517	Ergosterol biosynthesis ERG4/ERG24 family (AT3G52940 similarity)	17.3.1.2.4	hormone metabolism.brassinosteroid.synthesis-degradation.sterols.FACKEL	0.402621	0.156706
Vitvi06g00213	C-8%2C7 sterol isomerase (AT1G20050 similarity)	17.3.1.2.5	hormone metabolism.brassinosteroid.synthesis-degradation.sterols.HYD1	1.30306	0.000171034
Vitvi01g00319	sterol 1 (AT3G02580 similarity)	17.3.1.2.6	hormone metabolism.brassinosteroid.synthesis-degradation.sterols.DWF7	-3.65164	0.00133712
Vitvi14g01152	sterol 1 (AT3G02580 similarity)	17.3.1.2.6	hormone metabolism.brassinosteroid.synthesis-degradation.sterols.DWF7	-0.163962	0.662099
Vitvi09g01401	Ergosterol biosynthesis ERG4/ERG24 family (AT1G50430 similarity)	17.3.1.2.7	hormone metabolism.brassinosteroid.synthesis-degradation.sterols.DWF5	0.737182	9.48591e-05
Vitvi01g01376	K09828 - delta24-sterol reductase (DHCR24) (1 of 1)	17.3.1.2.8	hormone metabolism.brassinosteroid.synthesis-degradation.sterols.DWF1	0.217445	0.681158
Vitvi03g00780	FAD/NAD(P)-binding oxidoreductase family protein (AT1G58440 similarity)	17.3.1.2.99	hormone metabolism.brassinosteroid.synthesis-degradation.sterols.other	-0.4042	0.377885
Vitvi07g03091	squalene epoxidase 2 (AT2G22830 similarity)	17.3.1.2.99	hormone metabolism.brassinosteroid.synthesis-degradation.sterols.other	-0.328934	0.533327
Vitvi18g00612	FAD/NAD(P)-binding oxidoreductase family protein (AT1G58440 similarity)	17.3.1.2.99	hormone metabolism.brassinosteroid.synthesis-degradation.sterols.other	0.373254	0.263394
Vitvi01g00553	BRI1-like 2 (AT2G01950 similarity)	17.3.2.1	hormone metabolism.brassinosteroid.signal transduction.BRI	0.223963	0.668809
Vitvi06g00898	BRI1 suppressor 1 (BSU1)-like 3 (AT2G27210 similarity)	17.3.2.1	hormone metabolism.brassinosteroid.signal transduction.BRI	0.12998	0.389542
Vitvi07g00223	BRI1 suppressor 1 (BSU1)-like 1 (AT4G03080 similarity)	17.3.2.1	hormone metabolism.brassinosteroid.signal transduction.BRI	0.0499092	0.731939
Vitvi07g01861	K13415 - protein brassinosteroid insensitive 1 (BRI1) (1 of 1)	17.3.2.1	hormone metabolism.brassinosteroid.signal transduction.BRI	0.279888	0.154946
Vitvi08g00780	PTHR27008:SF3 - PROBABLY INACTIVE LEUCINE-RICH REPEAT RECEPTOR-LIKE PROTEIN KINASE IMK2 (1 of 2)	17.3.2.1	hormone metabolism.brassinosteroid.signal transduction.BRI	-0.040534	0.850717
Vitvi08g00781	PTHR27008:SF3 - PROBABLY INACTIVE LEUCINE-RICH REPEAT RECEPTOR-LIKE PROTEIN KINASE IMK2 (1 of 2)	17.3.2.1	hormone metabolism.brassinosteroid.signal transduction.BRI	1.94708	0.200768
Vitvi08g02139	Pentatricopeptide repeat (PPR-like) superfamily protein (AT2G32630 similarity)	17.3.2.1	hormone metabolism.brassinosteroid.signal transduction.BRI	0.582376	0.231752
Vitvi19g00928	BRI1-like 3 (AT3G13380 similarity)	17.3.2.1	hormone metabolism.brassinosteroid.signal transduction.BRI	-0.161721	0.473193
Vitvi04g01234	Brassinosteroid signaling positive regulator (BZR1) family protein (AT1G75080 similarity)	17.3.2.2	hormone metabolism.brassinosteroid.signal transduction.BZR	-0.194586	0.236655
Vitvi10g00636	PTHR31506:SF8 - BES1/BZR1 HOMOLOG PROTEIN 3 (1 of 1)	17.3.2.2	hormone metabolism.brassinosteroid.signal transduction.BZR	0.645332	0.000799977
Vitvi18g00924	BES1/BZR1 homolog 3 (AT4G18890 similarity)	17.3.2.2	hormone metabolism.brassinosteroid.signal transduction.BZR	-0.45786	0.125132
Vitvi19g00061	NB-ARC domain-containing disease resistance protein (AT4G27190 similarity)	17.3.2.2	hormone metabolism.brassinosteroid.signal transduction.BZR	-0.0092987	0.969674
Vitvi06g00160	topoisomerase 6 subunit B (AT3G20780 similarity)	17.3.3	hormone metabolism.brassinosteroid.induced-regulated-responsive-activated	-0.0439184	0.89056
Vitvi04g00161	cytokinin oxidase 7 (AT5G21482 similarity)	17.4.1	hormone metabolism.cytokinin.synthesis-degradation	2.35954	3.48597e-06
Vitvi05g00421	isopentenyltransferase 5 (AT5G19040 similarity)	17.4.1	hormone metabolism.cytokinin.synthesis-degradation	0.980333	0.285285
Vitvi06g01415	tRNAisopentenyltransferase 2 (AT2G27760 similarity)	17.4.1	hormone metabolism.cytokinin.synthesis-degradation	0.272643	0.0861505
Vitvi07g00154	isopentenyltransferase 3 (AT3G63110 similarity)	17.4.1	hormone metabolism.cytokinin.synthesis-degradation	-2.7552	0.000588297
Vitvi08g01962	cytokinin oxidase/dehydrogenase 1 (AT2G41510 similarity)	17.4.1	hormone metabolism.cytokinin.synthesis-degradation	-0.0315423	0.988928
Vitvi13g01614	cytokinin oxidase/dehydrogenase 6 (AT3G63440 similarity)	17.4.1	hormone metabolism.cytokinin.synthesis-degradation	-1.70918	0.017336
Vitvi18g01019	cytokinin oxidase 5 (AT1G75450 similarity)	17.4.1	hormone metabolism.cytokinin.synthesis-degradation	-3.4093	0.172865
Vitvi01g00528	CHASE domain containing histidine kinase protein (AT2G01830 similarity)	17.4.2	hormone metabolism.cytokinin.signal transduction	-0.774088	0.329531
Vitvi01g01666	histidine kinase 3 (AT1G27320 similarity)	17.4.2	hormone metabolism.cytokinin.signal transduction	-0.143415	0.339616
Vitvi04g01483	histidine kinase 1 (AT2G17820 similarity)	17.4.2	hormone metabolism.cytokinin.signal transduction	-0.709899	0.085626
Vitvi12g00685	histidine kinase 2 (AT5G35750 similarity)	17.4.2	hormone metabolism.cytokinin.signal transduction	0.749432	0.000787396
Vitvi01g00481	2-oxoglutarate (2OG) and Fe(II)-dependent oxygenase superfamily protein (AT5G59530 similarity)	17.5.1	hormone metabolism.ethylene.synthesis-degradation	-0.114593	0.658354
Vitvi05g00694	2-oxoglutarate (2OG) and Fe(II)-dependent oxygenase superfamily protein (AT1G06620 similarity)	17.5.1	hormone metabolism.ethylene.synthesis-degradation	-1.93124	4.96558e-06
Vitvi05g00698	2-oxoglutarate (2OG) and Fe(II)-dependent oxygenase superfamily protein (AT1G06650 similarity)	17.5.1	hormone metabolism.ethylene.synthesis-degradation	-0.0827957	0.640372
Vitvi05g00699	2-oxoglutarate (2OG) and Fe(II)-dependent oxygenase superfamily protein (AT1G06620 similarity)	17.5.1	hormone metabolism.ethylene.synthesis-degradation	-0.855722	0.0742455
Vitvi05g00706	2-oxoglutarate (2OG) and Fe(II)-dependent oxygenase superfamily protein (AT1G06620 similarity)	17.5.1	hormone metabolism.ethylene.synthesis-degradation	-0.465903	0.0201367
Vitvi05g00707	2-oxoglutarate (2OG) and Fe(II)-dependent oxygenase superfamily protein (AT1G04380 similarity)	17.5.1	hormone metabolism.ethylene.synthesis-degradation	1.17242	0.49221
Vitvi05g01922	2-oxoglutarate (2OG) and Fe(II)-dependent oxygenase superfamily protein (AT1G06620 similarity)	17.5.1	hormone metabolism.ethylene.synthesis-degradation	-0.381052	0.0136988
Vitvi05g01924	2-oxoglutarate (2OG) and Fe(II)-dependent oxygenase superfamily protein (AT1G06620 similarity)	17.5.1	hormone metabolism.ethylene.synthesis-degradation	-3.72395	0.0185252
Vitvi05g01926	2-oxoglutarate (2OG) and Fe(II)-dependent oxygenase superfamily protein (AT1G06620 similarity)	17.5.1	hormone metabolism.ethylene.synthesis-degradation	1.43283	0.0479917
Vitvi05g01928	2-oxoglutarate (2OG) and Fe(II)-dependent oxygenase superfamily protein (AT1G06620 similarity)	17.5.1	hormone metabolism.ethylene.synthesis-degradation	-0.762698	0.00209365
Vitvi05g01929	2-oxoglutarate (2OG) and Fe(II)-dependent oxygenase superfamily protein (AT1G06620 similarity)	17.5.1	hormone metabolism.ethylene.synthesis-degradation	0.368452	0.136929
Vitvi05g01930	2-oxoglutarate (2OG) and Fe(II)-dependent oxygenase superfamily protein (AT1G06620 similarity)	17.5.1	hormone metabolism.ethylene.synthesis-degradation	0.756486	0.000201791
Vitvi06g00659	2-oxoglutarate (2OG) and Fe(II)-dependent oxygenase superfamily protein (AT5G58660 similarity)	17.5.1	hormone metabolism.ethylene.synthesis-degradation	1.13405	0.380613
Vitvi07g01696	2-oxoglutarate (2OG) and Fe(II)-dependent oxygenase superfamily protein (AT3G50210 similarity)	17.5.1	hormone metabolism.ethylene.synthesis-degradation	0.603091	0.000712138
Vitvi08g01433	2-oxoglutarate (2OG) and Fe(II)-dependent oxygenase superfamily protein (AT5G59530 similarity)	17.5.1	hormone metabolism.ethylene.synthesis-degradation	-0.878346	0.547438
Vitvi08g02261	2-oxoglutarate (2OG) and Fe(II)-dependent oxygenase superfamily protein (AT5G59530 similarity)	17.5.1	hormone metabolism.ethylene.synthesis-degradation	-0.114216	0.781435
Vitvi12g00207	2-oxoglutarate (2OG) and Fe(II)-dependent oxygenase superfamily protein (AT1G06620 similarity)	17.5.1	hormone metabolism.ethylene.synthesis-degradation	-0.910489	0.0953326
Vitvi12g00208	2-oxoglutarate (2OG) and Fe(II)-dependent oxygenase superfamily protein (AT1G06620 similarity)	17.5.1	hormone metabolism.ethylene.synthesis-degradation	-2.31308	2.60527e-05
Vitvi12g02260	2-oxoglutarate (2OG) and Fe(II)-dependent oxygenase superfamily protein (AT1G06620 similarity)	17.5.1	hormone metabolism.ethylene.synthesis-degradation	-0.763523	0.00360571
Vitvi17g01084	D-cysteine desulfhydrase (AT1G48420 similarity)	17.5.1	hormone metabolism.ethylene.synthesis-degradation	-0.485796	0.0189991
Vitvi19g02286	2-oxoglutarate (2OG) and Fe(II)-dependent oxygenase superfamily protein (AT3G12900 similarity)	17.5.1	hormone metabolism.ethylene.synthesis-degradation	1.78743	0.00132557
Vitvi02g00032	ACC synthase 1 (AT3G61510 similarity)	17.5.1.1	hormone metabolism.ethylene.synthesis-degradation.1-aminocyclopropane-1-carboxylate synthase	-2.52618	0.025376
Vitvi16g00853	1-amino-cyclopropane-1-carboxylate synthase 12 (AT5G51690 similarity)	17.5.1.1	hormone metabolism.ethylene.synthesis-degradation.1-aminocyclopropane-1-carboxylate synthase	-0.506001	0.0527583
Vitvi10g02409	ethylene-forming enzyme (AT1G05010 similarity)	17.5.1.2	hormone metabolism.ethylene.synthesis-degradation.1-aminocyclopropane-1-carboxylate oxidase	-1.34625	6.86593e-06
Vitvi12g00445	ethylene-forming enzyme (AT1G05010 similarity)	17.5.1.2	hormone metabolism.ethylene.synthesis-degradation.1-aminocyclopropane-1-carboxylate oxidase	1.12725	0.00316413
Vitvi01g01810	transmembrane protein%2C putative (DUF247) (AT3G50150 similarity)	17.5.2	hormone metabolism.ethylene.signal transduction	2.9766	0.00633099
Vitvi02g01780	PTHR31190:SF30 - ETHYLENE-RESPONSIVE TRANSCRIPTION FACTOR 15-RELATED (1 of 1)	17.5.2	hormone metabolism.ethylene.signal transduction	-0.132288	0.672026
Vitvi04g00533	Integrase-type DNA-binding superfamily protein (AT5G25190 similarity)	17.5.2	hormone metabolism.ethylene.signal transduction	4.37815	5.49902e-05
Vitvi04g01895	PPPDE thiol peptidase family protein (AT4G31980 similarity)	17.5.2	hormone metabolism.ethylene.signal transduction	-5.56173	0.000580269
Vitvi05g00684	no description	17.5.2	hormone metabolism.ethylene.signal transduction	-0.785325	0.213146
Vitvi06g00518	Signal transduction histidine kinase%2C hybrid-type%2C ethylene sensor (AT3G04580 similarity)	17.5.2	hormone metabolism.ethylene.signal transduction	2.09297	0.000913266
Vitvi07g00359	no description	17.5.2	hormone metabolism.ethylene.signal transduction	0.206579	0.14768
Vitvi07g01689	transmembrane protein%2C putative (DUF247) (AT3G50120 similarity)	17.5.2	hormone metabolism.ethylene.signal transduction	0.265128	0.668721
Vitvi07g02067	K14516 - ethylene-responsive transcription factor 1 (ERF1) (1 of 2)	17.5.2	hormone metabolism.ethylene.signal transduction	-1.97579	0.103585
Vitvi07g02070	PTHR31190:SF11 - ETHYLENE-RESPONSIVE TRANSCRIPTION FACTOR ERF098 (1 of 1)	17.5.2	hormone metabolism.ethylene.signal transduction	-1.37527	0.131233
Vitvi08g01502	transmembrane protein%2C putative (DUF247) (AT2G36430 similarity)	17.5.2	hormone metabolism.ethylene.signal transduction	4.39471	0.00263963
Vitvi09g00834	Integrase-type DNA-binding superfamily protein (AT5G25190 similarity)	17.5.2	hormone metabolism.ethylene.signal transduction	3.04429	0.000222862
Vitvi09g00837	Integrase-type DNA-binding superfamily protein (AT5G25190 similarity)	17.5.2	hormone metabolism.ethylene.signal transduction	1.13559	0.027908
Vitvi10g00521	PF00847 - AP2 domain (AP2) (1 of 97)	17.5.2	hormone metabolism.ethylene.signal transduction	-0.0537951	0.927838
Vitvi14g00547	no description	17.5.2	hormone metabolism.ethylene.signal transduction	0.320283	0.22902
Vitvi14g00564	ethylene response factor 1 (AT3G23240 similarity)	17.5.2	hormone metabolism.ethylene.signal transduction	0.336393	0.698735
Vitvi16g00349	K09286 - EREBP-like factor (EREBP) (1 of 24)	17.5.2	hormone metabolism.ethylene.signal transduction	0.956403	0.00712314
Vitvi16g00350	Integrase-type DNA-binding superfamily protein (AT5G51190 similarity)	17.5.2	hormone metabolism.ethylene.signal transduction	-1.31775	0.249618
Vitvi16g00362	Integrase-type DNA-binding superfamily protein (AT5G51190 similarity)	17.5.2	hormone metabolism.ethylene.signal transduction	-1.00916	0.119416
Vitvi16g00363	Integrase-type DNA-binding superfamily protein (AT5G51190 similarity)	17.5.2	hormone metabolism.ethylene.signal transduction	-1.35769	0.0917199
Vitvi16g00370	Integrase-type DNA-binding superfamily protein (AT5G51190 similarity)	17.5.2	hormone metabolism.ethylene.signal transduction	-1.29685	0.15309
Vitvi16g00380	Integrase-type DNA-binding superfamily protein (AT5G51190 similarity)	17.5.2	hormone metabolism.ethylene.signal transduction	0.815355	0.0105282
Vitvi16g01424	Integrase-type DNA-binding superfamily protein (AT5G51190 similarity)	17.5.2	hormone metabolism.ethylene.signal transduction	-0.945433	0.211269
Vitvi16g01429	Integrase-type DNA-binding superfamily protein (AT5G51190 similarity)	17.5.2	hormone metabolism.ethylene.signal transduction	-1.33016	0.049379
Vitvi16g01430	Integrase-type DNA-binding superfamily protein (AT5G51190 similarity)	17.5.2	hormone metabolism.ethylene.signal transduction	-1.58185	0.0864333
Vitvi16g01432	Integrase-type DNA-binding superfamily protein (AT5G51190 similarity)	17.5.2	hormone metabolism.ethylene.signal transduction	-0.811547	0.113513
Vitvi16g01434	PTHR31677:SF17 - ETHYLENE-RESPONSIVE TRANSCRIPTION FACTOR 10-RELATED (1 of 12)	17.5.2	hormone metabolism.ethylene.signal transduction	-0.690671	0.277287
Vitvi16g01437	Integrase-type DNA-binding superfamily protein (AT5G51190 similarity)	17.5.2	hormone metabolism.ethylene.signal transduction	-0.034623	0.985654
Vitvi16g01438	PTHR31677:SF17 - ETHYLENE-RESPONSIVE TRANSCRIPTION FACTOR 10-RELATED (1 of 12)	17.5.2	hormone metabolism.ethylene.signal transduction	-1.31548	0.0868655
Vitvi16g01444	Integrase-type DNA-binding superfamily protein (AT5G51190 similarity)	17.5.2	hormone metabolism.ethylene.signal transduction	-0.847347	0.0442599
Vitvi19g00783	transmembrane protein%2C putative (DUF247) (AT3G50120 similarity)	17.5.2	hormone metabolism.ethylene.signal transduction	-0.750758	0.175718
Vitvi19g01359	no description	17.5.2	hormone metabolism.ethylene.signal transduction	-0.0292673	0.858637
Vitvi01g01671	Calmodulin-binding transcription activator protein with CG-1 and Ankyrin domain (AT1G67310 similarity)	17.5.3	hormone metabolism.ethylene.induced-regulated-responsive-activated	0.36797	0.114257
Vitvi05g00239	signal responsive 1 (AT2G22300 similarity)	17.5.3	hormone metabolism.ethylene.induced-regulated-responsive-activated	0.616378	0.000215253
Vitvi12g00170	multiprotein bridging factor 1A (AT2G42680 similarity)	17.5.3	hormone metabolism.ethylene.induced-regulated-responsive-activated	0.364178	0.0280353
Vitvi19g00100	multiprotein bridging factor 1A (AT2G42680 similarity)	17.5.3	hormone metabolism.ethylene.induced-regulated-responsive-activated	0.138052	0.684018
Vitvi18g00691	Gibberellin-regulated family protein (AT2G14900 similarity)	17.6	hormone metabolism.gibberelin	-0.852179	0.210476
Vitvi07g00130	no description	17.6.1.1	hormone metabolism.gibberelin.synthesis-degradation.copalyl diphosphate synthase	-4.73418	0.00210029
Vitvi02g00316	2-oxoglutarate (2OG) and Fe(II)-dependent oxygenase superfamily protein (AT4G23340 similarity)	17.6.1.11	hormone metabolism.gibberelin.synthesis-degradation.GA20 oxidase	-0.155648	0.787993
Vitvi15g00782	gibberellin 20 oxidase 2 (AT5G51810 similarity)	17.6.1.11	hormone metabolism.gibberelin.synthesis-degradation.GA20 oxidase	-3.39334	0.000401401
Vitvi15g01123	2-oxoglutarate (2OG) and Fe(II)-dependent oxygenase superfamily protein (AT4G23340 similarity)	17.6.1.11	hormone metabolism.gibberelin.synthesis-degradation.GA20 oxidase	-0.0881544	0.92918
Vitvi16g00890	2-oxoglutarate (2OG) and Fe(II)-dependent oxygenase superfamily protein (AT4G25420 similarity)	17.6.1.11	hormone metabolism.gibberelin.synthesis-degradation.GA20 oxidase	-0.825924	0.490777
Vitvi18g00204	gibberellin 20 oxidase 2 (AT5G51810 similarity)	17.6.1.11	hormone metabolism.gibberelin.synthesis-degradation.GA20 oxidase	-2.8645	0.0136988
Vitvi04g00435	gibberellin 3-oxidase 1 (AT1G15550 similarity)	17.6.1.12	hormone metabolism.gibberelin.synthesis-degradation.GA3 oxidase	0.299396	0.404618
Vitvi09g00448	gibberellin 3-oxidase 1 (AT1G15550 similarity)	17.6.1.12	hormone metabolism.gibberelin.synthesis-degradation.GA3 oxidase	-3.6674	0.013362
Vitvi05g00163	gibberellin 2-oxidase 6 (AT1G02400 similarity)	17.6.1.13	hormone metabolism.gibberelin.synthesis-degradation.GA2 oxidase	-0.856106	0.119381
Vitvi10g00020	gibberellin 2-oxidase 8 (AT4G21200 similarity)	17.6.1.13	hormone metabolism.gibberelin.synthesis-degradation.GA2 oxidase	-5.13174	0.0024398
Vitvi19g00432	gibberellin 2-oxidase 8 (AT4G21200 similarity)	17.6.1.13	hormone metabolism.gibberelin.synthesis-degradation.GA2 oxidase	-3.64131	0.00125674
Vitvi19g02230	gibberellin 2-beta-dioxygenase (AT1G78440 similarity)	17.6.1.13	hormone metabolism.gibberelin.synthesis-degradation.GA2 oxidase	-1.54194	0.043706
Vitvi19g01734	no description	17.6.1.2	hormone metabolism.gibberelin.synthesis-degradation.ent-kaurene synthase	-0.0484938	0.908921
Vitvi18g00860	GA requiring 3 (AT5G25900 similarity)	17.6.1.3	hormone metabolism.gibberelin.synthesis-degradation.ent-kaurene oxidase	-1.55532	0.0281871
Vitvi07g00217	alpha/beta-Hydrolases superfamily protein (AT3G63010 similarity)	17.6.2	hormone metabolism.gibberelin.signal transduction	0.318053	0.256327
Vitvi08g01422	Tetratricopeptide repeat (TPR)-like superfamily protein (AT3G11540 similarity)	17.6.2	hormone metabolism.gibberelin.signal transduction	0.0264623	0.84363
Vitvi14g00322	alpha/beta-Hydrolases superfamily protein (AT5G27320 similarity)	17.6.2	hormone metabolism.gibberelin.signal transduction	-0.147567	0.547472
Vitvi01g00819	RNI-like superfamily protein (AT1G10510 similarity)	17.6.3	hormone metabolism.gibberelin.induced-regulated-responsive-activated	-0.419253	0.00610362
Vitvi08g01686	no description	17.6.3	hormone metabolism.gibberelin.induced-regulated-responsive-activated	-0.982169	0.3724
Vitvi14g01819	PTHR23201//PTHR23201:SF11 - EXTENSIN, PROLINE-RICH PROTEIN // SUBFAMILY NOT NAMED (1 of 1)	17.6.3	hormone metabolism.gibberelin.induced-regulated-responsive-activated	2.56475	0.0153849
Vitvi14g03084	GAST1 protein homolog 4 (AT5G15230 similarity)	17.6.3	hormone metabolism.gibberelin.induced-regulated-responsive-activated	1.37308	0.176982
Vitvi17g00601	Gibberellin-regulated family protein (AT1G74670 similarity)	17.6.3	hormone metabolism.gibberelin.induced-regulated-responsive-activated	-3.94029	0.00236742
Vitvi17g00750	PTHR23201//PTHR23201:SF18 - EXTENSIN, PROLINE-RICH PROTEIN // SUBFAMILY NOT NAMED (1 of 2)	17.6.3	hormone metabolism.gibberelin.induced-regulated-responsive-activated	1.60829	0.26736
Vitvi18g01691	Gibberellin-regulated family protein (AT1G22690 similarity)	17.6.3	hormone metabolism.gibberelin.induced-regulated-responsive-activated	-0.594513	0.423114
Vitvi18g02797	GAST1 protein homolog 1 (AT1G75750 similarity)	17.6.3	hormone metabolism.gibberelin.induced-regulated-responsive-activated	0.895856	0.164944
Vitvi01g01562	PLAT/LH2 domain-containing lipoxygenase family protein (AT1G67560 similarity)	17.7.1.2	hormone metabolism.jasmonate.synthesis-degradation.lipoxygenase	0.449041	0.0445492
Vitvi05g00472	PLAT/LH2 domain-containing lipoxygenase family protein (AT3G22400 similarity)	17.7.1.2	hormone metabolism.jasmonate.synthesis-degradation.lipoxygenase	1.74272	0.000349243
Vitvi06g00149	lipoxygenase 2 (AT3G45140 similarity)	17.7.1.2	hormone metabolism.jasmonate.synthesis-degradation.lipoxygenase	-0.329456	0.472207
Vitvi06g00153	lipoxygenase 2 (AT3G45140 similarity)	17.7.1.2	hormone metabolism.jasmonate.synthesis-degradation.lipoxygenase	-1.46626	0.117624
Vitvi06g00155	lipoxygenase 2 (AT3G45140 similarity)	17.7.1.2	hormone metabolism.jasmonate.synthesis-degradation.lipoxygenase	4.625	0.00131281
Vitvi06g00158	lipoxygenase 2 (AT3G45140 similarity)	17.7.1.2	hormone metabolism.jasmonate.synthesis-degradation.lipoxygenase	1.60538	0.0397901
Vitvi09g00085	lipoxygenase 3 (AT1G17420 similarity)	17.7.1.2	hormone metabolism.jasmonate.synthesis-degradation.lipoxygenase	-1.05924	0.0747035
Vitvi14g00234	lipoxygenase 1 (AT1G55020 similarity)	17.7.1.2	hormone metabolism.jasmonate.synthesis-degradation.lipoxygenase	-0.782238	0.244034
Vitvi14g02539	lipoxygenase 1 (AT1G55020 similarity)	17.7.1.2	hormone metabolism.jasmonate.synthesis-degradation.lipoxygenase	-0.2351	0.755098
Vitvi03g00395	allene oxide synthase (AT5G42650 similarity)	17.7.1.3	hormone metabolism.jasmonate.synthesis-degradation.allene oxidase synthase	1.94152	0.00399113
Vitvi18g00886	allene oxide synthase (AT5G42650 similarity)	17.7.1.3	hormone metabolism.jasmonate.synthesis-degradation.allene oxidase synthase	1.67856	0.000222835
Vitvi14g01246	allene oxide cyclase 4 (AT1G13280 similarity)	17.7.1.4	hormone metabolism.jasmonate.synthesis-degradation.allene oxidase cyclase	-1.00543	0.0256138
Vitvi11g00090	oxophytodienoate-reductase 3 (AT2G06050 similarity)	17.7.1.5	hormone metabolism.jasmonate.synthesis-degradation.12-oxophytodienoate reductase 3	0.318189	0.018089
Vitvi18g02138	12-oxophytodienoate reductase 1 (AT1G76680 similarity)	17.7.1.5	hormone metabolism.jasmonate.synthesis-degradation.12-oxophytodienoate reductase 3	1.89246	0.00770625
Vitvi18g02139	12-oxophytodienoate reductase 2 (AT1G76690 similarity)	17.7.1.5	hormone metabolism.jasmonate.synthesis-degradation.12-oxophytodienoate reductase 3	0.289193	0.527112
Vitvi18g02484	12-oxophytodienoate reductase 2 (AT1G76690 similarity)	17.7.1.5	hormone metabolism.jasmonate.synthesis-degradation.12-oxophytodienoate reductase 3	0.100027	0.768586
Vitvi18g02485	12-oxophytodienoate reductase 2 (AT1G76690 similarity)	17.7.1.5	hormone metabolism.jasmonate.synthesis-degradation.12-oxophytodienoate reductase 3	-0.349021	0.202164
Vitvi18g03161	12-oxophytodienoate reductase 2 (AT1G76690 similarity)	17.7.1.5	hormone metabolism.jasmonate.synthesis-degradation.12-oxophytodienoate reductase 3	-0.337753	0.744721
Vitvi18g03162	12-oxophytodienoate reductase 2 (AT1G76690 similarity)	17.7.1.5	hormone metabolism.jasmonate.synthesis-degradation.12-oxophytodienoate reductase 3	-0.620165	0.139265
Vitvi09g00064	K13464 - jasmonate ZIM domain-containing protein (JAZ) (1 of 6)	17.7.2	hormone metabolism.jasmonate.signal transduction	0.362291	0.0871935
Vitvi11g00050	jasmonate-zim-domain protein 1 (AT1G19180 similarity)	17.7.2	hormone metabolism.jasmonate.signal transduction	0.537701	0.298595
Vitvi12g02718	PTHR33077:SF5 - PROTEIN TIFY 3A-RELATED (1 of 1)	17.7.2	hormone metabolism.jasmonate.signal transduction	-1.65554	0.250047
Vitvi17g00189	jasmonate-zim-domain protein 3 (AT3G17860 similarity)	17.7.2	hormone metabolism.jasmonate.signal transduction	-0.976261	0.0007824
Vitvi04g01338	S-adenosyl-L-methionine-dependent methyltransferases superfamily protein (AT4G36470 similarity)	17.8.1.1.7	hormone metabolism.salicylic acid.synthesis-degradation.synthesis.methyl-SA methylesterase	-0.99717	0.472538
Vitvi04g02117	S-adenosyl-L-methionine-dependent methyltransferases superfamily protein (AT5G66430 similarity)	17.8.1.1.7	hormone metabolism.salicylic acid.synthesis-degradation.synthesis.methyl-SA methylesterase	0.887638	0.546287
Vitvi04g02118	S-adenosyl-L-methionine-dependent methyltransferases superfamily protein (AT3G11480 similarity)	17.8.1.1.7	hormone metabolism.salicylic acid.synthesis-degradation.synthesis.methyl-SA methylesterase	1.67644	0.116888
Vitvi04g02122	S-adenosyl-L-methionine-dependent methyltransferases superfamily protein (AT3G11480 similarity)	17.8.1.1.7	hormone metabolism.salicylic acid.synthesis-degradation.synthesis.methyl-SA methylesterase	6.09457	4.20894e-05
Vitvi12g00726	S-adenosyl-L-methionine-dependent methyltransferases superfamily protein (AT3G11480 similarity)	17.8.1.1.7	hormone metabolism.salicylic acid.synthesis-degradation.synthesis.methyl-SA methylesterase	2.2134	0.188698
Vitvi18g02761	jasmonic acid carboxyl methyltransferase (AT1G19640 similarity)	17.8.1.1.7	hormone metabolism.salicylic acid.synthesis-degradation.synthesis.methyl-SA methylesterase	-1.92663	0.0205382
Vitvi18g02762	jasmonic acid carboxyl methyltransferase (AT1G19640 similarity)	17.8.1.1.7	hormone metabolism.salicylic acid.synthesis-degradation.synthesis.methyl-SA methylesterase	-1.81649	0.0175952
Vitvi18g02763	jasmonic acid carboxyl methyltransferase (AT1G19640 similarity)	17.8.1.1.7	hormone metabolism.salicylic acid.synthesis-degradation.synthesis.methyl-SA methylesterase	-3.52553	0.000835611
Vitvi04g00764	NDR1/HIN1-like 25 (AT5G36970 similarity)	17.8.3	hormone metabolism.salicylic acid.induced-regulated-responsive-activated	1.23904	0.00740452
Vitvi06g01053	PF04783 - Protein of unknown function (DUF630) (DUF630) (1 of 11)	17.8.3	hormone metabolism.salicylic acid.induced-regulated-responsive-activated	-0.0990704	0.588499
Vitvi06g01055	Late embryogenesis abundant (LEA) hydroxyproline-rich glycoprotein family (AT2G27080 similarity)	17.8.3	hormone metabolism.salicylic acid.induced-regulated-responsive-activated	1.81343	7.18771e-05
Vitvi16g01489	NDR1/HIN1-like 25 (AT5G36970 similarity)	17.8.3	hormone metabolism.salicylic acid.induced-regulated-responsive-activated	-0.242911	0.747518
Vitvi01g00405	quinolinate phoshoribosyltransferase (AT2G01350 similarity)	18	Co-factor and vitamine metabolism	0.343378	0.0607616
Vitvi05g00891	coenzyme F420 hydrogenase family / dehydrogenase%2C beta subunit family (AT1G04620 similarity)	18	Co-factor and vitamine metabolism	-0.485532	0.073549
Vitvi06g00133	lipoyltransferase 2 (AT1G04640 similarity)	18	Co-factor and vitamine metabolism	0.401757	0.157632
Vitvi06g00236	NAD kinase 1 (AT3G21070 similarity)	18	Co-factor and vitamine metabolism	-0.306918	0.164148
Vitvi06g00298	pyridoxine biosynthesis 2 (AT5G60540 similarity)	18	Co-factor and vitamine metabolism	-0.870417	0.000847215
[truncated: 16,136 more rows]

## Sheet: S1B
Supplementary Table S1B. Selected communities (p-value <= 0.01) when comparing read counts of the late season, in the direction from uninfected (U) to the infected (I) condition. Each community (COMMUNITY ID) contains several genes (GENE ID), with a corresponding description (DESCRIPTION). This is then followed by the calculated dissipation index for the community (DISSIPATION).
COMMUNITY ID	GENE ID	DESCRIPTION	DISSIPATION
41_S_H	Vitvi02g01711	SecY protein transport family protein	0.427957
41_S_H	Vitvi06g01486	Ribosomal protein L1p/L10e family	0.427957
41_S_H	Vitvi14g01934	cullin 3	0.427957
41_S_H	Vitvi17g00669	ELM2 domain protein	0.427957
41_S_H	Vitvi08g01010	Cysteine proteinases superfamily protein	0.427957
41_S_H	Vitvi13g00200	tonneau 1b (TON1b)	0.427957
41_S_H	Vitvi14g00037	Putative endonuclease or glycosyl hydrolase	0.427957
41_S_H	Vitvi19g01763	nuclear pore anchor	0.427957
50_S_H	Vitvi10g02338	proline-rich spliceosome-associated (PSP) family protein	0.368622
50_S_H	Vitvi06g00898	BRI1 suppressor 1 (BSU1)-like 3	0.368622
50_S_H	Vitvi09g01484	RNA-directed DNA polymerase (reverse transcriptase)-related family protein	0.368622
50_S_H	Vitvi15g00697	myosin-4 protein (DUF641)	0.368622
50_S_H	Vitvi15g01569	no description	0.368622
50_S_H	Vitvi14g00255	seryl-tRNA synthetase / serine-tRNA ligase	0.368622
50_S_H	Vitvi19g00099	tubby like protein 7	0.368622
50_S_H	Vitvi07g02013	phosphate deficiency response 2	0.368622
64_S_H	Vitvi02g01829	ACC synthase 10	0.368622
64_S_H	Vitvi01g00390	ABC-2 type transporter family protein	0.368622
64_S_H	Vitvi01g00918	homeobox 1	0.368622
64_S_H	Vitvi10g00902	amino acid transporter 1	0.368622
64_S_H	Vitvi18g00706	NAD(P)-linked oxidoreductase superfamily protein	0.368622
64_S_H	Vitvi19g00208	haloacid dehalogenase-like hydrolase family protein	0.368622
65_S_H	Vitvi00g01243	phosphoenolpyruvate carboxykinase 2	0.427957
65_S_H	Vitvi17g00331	hypothetical protein	0.427957
65_S_H	Vitvi14g01796	aldehyde dehydrogenase 2B7	0.427957
67_S_H	Vitvi10g02412	ARM repeat superfamily protein	0.427957
67_S_H	Vitvi02g00598	Histone H3 K4-specific methyltransferase SET7/9 family protein	0.427957
67_S_H	Vitvi14g01632	Pentatricopeptide repeat (PPR-like) superfamily protein	0.427957
67_S_H	Vitvi17g00283	Bifunctional inhibitor/lipid-transfer protein/seed storage 2S albumin superfamily protein	0.427957
67_S_H	Vitvi04g02185	2-oxoglutarate (2OG) and Fe(II)-dependent oxygenase superfamily protein	0.427957
85_S_H	Vitvi01g00128	clathrin adaptor complexes medium subunit family protein	0.292126
85_S_H	Vitvi04g01323	Rer1 family protein	0.292126
85_S_H	Vitvi11g00428	cysteine-rich RECEPTOR-like kinase	0.292126
85_S_H	Vitvi07g01538	Os11g0296800 protein (Fragment)	0.292126
85_S_H	Vitvi16g00440	Transducin/WD40 repeat-like superfamily protein	0.292126
85_S_H	Vitvi19g01712	defective in cullin neddylation protein	0.292126
85_S_H	Vitvi06g01700	CAX interacting protein 4	0.292126
85_S_H	Vitvi07g02686	cytochrome P450%2C family 71%2C subfamily B%2C polypeptide 23	0.292126
96_S_H	Vitvi01g00175	glutamine synthetase 1.3	0.306134
96_S_H	Vitvi14g01631	transmembrane protein	0.306134
96_S_H	Vitvi11g00282	staurosporin and temperature sensitive 3-like A	0.306134
97_S_H	Vitvi01g00176	P-loop containing nucleoside triphosphate hydrolases superfamily protein	0.292126
97_S_H	Vitvi04g01249	cysteine-rich RECEPTOR-like kinase	0.292126
97_S_H	Vitvi14g00388	cysteine-rich RECEPTOR-like kinase	0.292126
97_S_H	Vitvi16g00938	cysteine-rich RECEPTOR-like kinase	0.292126
97_S_H	Vitvi18g00695	NRAMP metal ion transporter 2	0.292126
97_S_H	Vitvi12g00369	Galactosyltransferase family protein	0.292126
97_S_H	Vitvi05g02099	pumilio 6	0.292126
97_S_H	Vitvi12g01916	T-complex protein 11	0.292126
97_S_H	Vitvi14g00067	golgi apparatus membrane protein-like protein ECHIDNA protein	0.292126
97_S_H	Vitvi07g00045	NADH-ubiquinone oxidoreductase 24 kDa subunit	0.292126
98_S_H	Vitvi01g00183	Alanyl-tRNA synthetase	0.292126
98_S_H	Vitvi01g00220	decapping 5	0.292126
98_S_H	Vitvi11g00608	Endomembrane protein 70 protein family	0.292126
98_S_H	Vitvi05g01502	U5 small nuclear ribonucleoprotein helicase	0.292126
98_S_H	Vitvi11g00242	Phosphotyrosine protein phosphatases superfamily protein	0.292126
98_S_H	Vitvi17g00646	actin binding protein	0.292126
98_S_H	Vitvi04g01128	Eukaryotic release factor 1 (eRF1) family protein	0.292126
98_S_H	Vitvi06g01389	UDP-D-apiose/UDP-D-xylose synthase 1	0.292126
98_S_H	Vitvi13g01022	cysteine-rich RECEPTOR-like kinase	0.292126
98_S_H	Vitvi18g00255	aldehyde dehydrogenase 3H1	0.292126
119_S_H	Vitvi01g01938	translocase subunit seca	0.292126
119_S_H	Vitvi18g00867	cytochrome b6f complex subunit (petM)	0.292126
119_S_H	Vitvi10g00734	Drug/metabolite transporter superfamily protein	0.292126
119_S_H	Vitvi13g00012	plasma membrane intrinsic protein 3	0.292126
134_S_H	Vitvi01g00374	FAD/NAD(P)-binding oxidoreductase	0.292126
134_S_H	Vitvi08g01766	transmembrane/coiled-coil protein (Protein of unknown function DUF106%2C transmembrane)	0.292126
134_S_H	Vitvi10g00757	urease accessory protein G	0.292126
134_S_H	Vitvi13g00627	adenosine kinase 1	0.292126
134_S_H	Vitvi18g00621	transmembrane protein	0.292126
137_S_H	Vitvi01g00393	Heavy metal transport/detoxification superfamily protein	0.292126
137_S_H	Vitvi01g01345	E3 ubiquitin-protein ligase%2C putative (DUF177)	0.292126
137_S_H	Vitvi10g00651	cysteine-rich RECEPTOR-like kinase	0.292126
137_S_H	Vitvi18g00635	no description	0.292126
137_S_H	Vitvi19g01326	glutathione S-transferase TAU 19	0.292126
137_S_H	Vitvi18g00393	S-adenosyl-L-methionine-dependent methyltransferases superfamily protein	0.292126
137_S_H	Vitvi14g00972	Unknown Protein	0.292126
137_S_H	Vitvi08g00222	ABC-2 type transporter family protein	0.292126
137_S_H	Vitvi11g00055	ubiquinone biosynthesis COQ9-like protein	0.292126
137_S_H	Vitvi11g00041	fatty acid biosynthesis 1	0.292126
137_S_H	Vitvi11g00547	Calcium-dependent lipid-binding (CaLB domain) family protein	0.292126
137_S_H	Vitvi14g01418	cysteine-rich RECEPTOR-like kinase	0.292126
137_S_H	Vitvi17g01470	no description	0.292126
137_S_H	Vitvi10g00184	fumarylacetoacetase	0.292126
137_S_H	Vitvi18g02773	Mannose-binding lectin superfamily protein	0.292126
137_S_H	Vitvi12g00179	arginine N-methyltransferase%2C putative (DUF688)	0.292126
137_S_H	Vitvi18g02488	Plant regulator RWP-RK family protein	0.292126
137_S_H	Vitvi11g00814	AFG1-like ATPase family protein	0.292126
137_S_H	Vitvi15g00845	signal recognition particle receptor protein%2C chloroplast (FTSY)	0.292126
167_S_H	Vitvi01g00536	RNA-directed DNA polymerase (reverse transcriptase)-related family protein	0.238219
167_S_H	Vitvi08g01085	diaminopimelate epimerase family protein	0.238219
167_S_H	Vitvi12g00777	Endomembrane protein 70 protein family	0.238219
167_S_H	Vitvi17g01421	nuclear factor Y%2C subunit B13	0.238219
167_S_H	Vitvi19g01869	Core-2/I-branching beta-1%2C6-N-acetylglucosaminyltransferase family protein	0.238219
167_S_H	Vitvi02g00606	poly(U)-specific endoribonuclease-B protein	0.238219
167_S_H	Vitvi14g00419	cysteine-rich RECEPTOR-like kinase	0.238219
230_S_H	Vitvi01g00928	plant/protein	0.292126
230_S_H	Vitvi05g01324	cysteine-rich RECEPTOR-like kinase	0.292126
230_S_H	Vitvi16g01218	cyclic nucleotide gated channel 1	0.292126
230_S_H	Vitvi17g00626	FKBP-like peptidyl-prolyl cis-trans isomerase family protein	0.292126
230_S_H	Vitvi19g00219	proton pump interactor 1	0.292126
230_S_H	Vitvi17g00096	CBS / octicosapeptide/Phox/Bemp1 (PB1) domains-containing protein	0.292126
230_S_H	Vitvi01g01008	Ribosomal protein L34e superfamily protein	0.292126
230_S_H	Vitvi06g00287	P-loop containing nucleoside triphosphate hydrolases superfamily protein	0.292126
230_S_H	Vitvi08g01560	cactus-binding carboxy-terminal%2C cactin	0.292126
230_S_H	Vitvi08g01591	ribosomal protein L2	0.292126
230_S_H	Vitvi10g00229	hypothetical protein	0.292126
240_S_H	Vitvi01g00993	sphingoid base hydroxylase 1	0.292126
240_S_H	Vitvi06g00834	YCF54	0.292126
240_S_H	Vitvi02g01427	cytochrome P450%2C family 706%2C subfamily A%2C polypeptide 4	0.292126
240_S_H	Vitvi15g01459	no description	0.292126
240_S_H	Vitvi10g01499	myosin 1	0.292126
240_S_H	Vitvi15g00900	CBL-interacting protein kinase 9	0.292126
240_S_H	Vitvi14g01368	Malectin/receptor-like protein kinase family protein	0.292126
240_S_H	Vitvi19g00655	Ribosomal protein S10p/S20e family protein	0.292126
352_S_H	Vitvi02g00367	Nucleic acid-binding%2C OB-fold-like protein	0.292126
352_S_H	Vitvi11g01318	cysteine-rich RECEPTOR-like kinase	0.292126
352_S_H	Vitvi11g01445	blue-copper-binding protein	0.292126
352_S_H	Vitvi05g00239	Calmodulin-binding transcription activator protein with CG-1 and Ankyrin domain	0.292126

## Sheet: S1C
Supplementary Table S1C. Selected communities (p-value <= 0.01) when comparing read counts of the late season, in the direction from infected (I) to the uninfected (U) condition. Each community (COMMUNITY ID) contains several genes (GENE ID), with a corresponding description (DESCRIPTION). This is then followed by the calculated dissipation index for the community (DISSIPATION)
COMMUNITY ID	GENE ID	DESCRIPTION	DISSIPATION
8_S_I	Vitvi07g02776	small ubiquitin-like modifier 2	0.514685
8_S_I	Vitvi01g00596	Actin-like ATPase superfamily protein	0.514685
8_S_I	Vitvi19g02257	glutathione S-transferase TAU 22	0.514685
8_S_I	Vitvi02g00656	RNA-directed DNA polymerase (reverse transcriptase)-related family protein	0.514685
8_S_I	Vitvi07g01215	Methionine aminopeptidase, related	0.514685
8_S_I	Vitvi11g00428	cysteine-rich RECEPTOR-like kinase	0.514685
8_S_I	Vitvi11g00136	MAP kinase kinase 2	0.514685
8_S_I	Vitvi05g01361	SIGNAL PEPTIDE PEPTIDASE-LIKE 3	0.514685
23_S_I	Vitvi02g01721	myb-like transcription factor family protein	0.246799
23_S_I	Vitvi06g00988	RING-H2 group F2A	0.246799
23_S_I	Vitvi01g01809	Translation protein SH3-like family protein	0.246799
23_S_I	Vitvi01g00952	Calcineurin-like metallo-phosphoesterase superfamily protein	0.246799
30_S_I	Vitvi10g02343	Clathrin light chain protein	0.258713
30_S_I	Vitvi14g01456	cofactor assembly of complex C	0.258713
30_S_I	Vitvi16g01444	Integrase-type DNA-binding superfamily protein	0.258713
30_S_I	Vitvi13g00134	Transmembrane amino acid transporter family protein	0.258713
30_S_I	Vitvi06g00184	proline-tRNA ligase (DUF1680)	0.258713
30_S_I	Vitvi16g00112	Protein kinase superfamily protein	0.258713
31_S_I	Vitvi07g03081	cinnamyl alcohol dehydrogenase 8	0.476437
31_S_I	Vitvi01g01482	[Sotub01g008140.1.1]: BHLH transcription factor-like protein [Sotub01g008140.1.1]: BHLH transcription factor-like protein	0.476437
31_S_I	Vitvi08g02107	dihydrofolate reductase	0.476437
31_S_I	Vitvi07g02188	Glutathione S-transferase family protein	0.476437
31_S_I	Vitvi10g00740	chlorophyll A/B binding protein 1	0.476437
31_S_I	Vitvi11g00097	no description	0.476437
31_S_I	Vitvi03g01524	cytochrome P450%2C family 82%2C subfamily C%2C polypeptide 2	0.476437
31_S_I	Vitvi05g01860	no description	0.476437
31_S_I	Vitvi16g00810	Protein kinase superfamily protein	0.476437
33_S_I	Vitvi07g03064	Cytochrome c oxidase subunit VIa family protein expressed IPR001349 Cytochrome c oxidase, subunit VIa	0.258713
33_S_I	Vitvi04g00127	homology to ABI2	0.258713
33_S_I	Vitvi04g01157	zinc finger nuclease 3	0.258713
48_S_I	Vitvi02g01805	Ribosomal protein L19 family protein	0.476437
48_S_I	Vitvi18g00054	plastid movement impaired1	0.476437
48_S_I	Vitvi04g01550	Calcium-dependent phosphotriesterase superfamily protein	0.476437
59_S_I	Vitvi10g02295	seed imbibition 2	0.213978
59_S_I	Vitvi06g01055	Late embryogenesis abundant (LEA) hydroxyproline-rich glycoprotein family	0.213978
59_S_I	Vitvi14g01517	ACT domain repeat 6	0.213978
60_S_I	Vitvi10g02255	Eukaryotic translation initiation factor 3 subunit 7 (eIF-3)	0.368622
60_S_I	Vitvi08g01234	Fes1A	0.368622
60_S_I	Vitvi09g00115	Transcription initiation factor TFIID subunit A	0.368622
60_S_I	Vitvi17g01006	no description	0.368622
60_S_I	Vitvi01g01662	Galactose oxidase/kelch repeat superfamily protein	0.368622
60_S_I	Vitvi07g00666	phosphate starvation response 1	0.368622
60_S_I	Vitvi09g00549	cysteine-rich RECEPTOR-like kinase	0.368622
60_S_I	Vitvi04g00292	Regulator of chromosome condensation (RCC1) family protein	0.368622
60_S_I	Vitvi05g01920	indole-3-butyric acid response 10	0.368622
60_S_I	Vitvi16g01333	nascent polypeptide-associated complex subunit alpha-like protein 2	0.368622
60_S_I	Vitvi12g02010	magnesium transporter%2C putative (DUF803)	0.368622
60_S_I	Vitvi08g01797	no description	0.368622
67_S_I	Vitvi00g01098	Leucine-rich receptor-like protein kinase family protein	0.476437
67_S_I	Vitvi08g01043	RING/U-box superfamily protein	0.476437
67_S_I	Vitvi18g02758	ADPGLC-PPase large subunit	0.476437
67_S_I	Vitvi06g00956	aldehyde oxidase 1	0.476437
67_S_I	Vitvi18g00445	ascorbate peroxidase 4	0.476437
67_S_I	Vitvi18g02012	UDP-glucosyl transferase 88A1	0.476437
78_S_I	Vitvi10g02412	ARM repeat superfamily protein	0.427957
78_S_I	Vitvi13g01492	cysteine-rich RECEPTOR-like kinase	0.427957
78_S_I	Vitvi17g00641	vesicle transport V-snare 13	0.427957
78_S_I	Vitvi18g00789	cold regulated protein 27	0.427957
78_S_I	Vitvi08g01766	transmembrane/coiled-coil protein (Protein of unknown function DUF106%2C transmembrane)	0.427957
78_S_I	Vitvi12g01894	cysteine-rich RECEPTOR-like kinase	0.427957
78_S_I	Vitvi16g00026	BolA-like family protein	0.427957
78_S_I	Vitvi02g00119	regulatory component of ABA receptor 1	0.427957
78_S_I	Vitvi14g01185	abscisic acid (aba)-deficient 4	0.427957
78_S_I	Vitvi01g00722	DC1 domain-containing protein	0.427957
78_S_I	Vitvi18g00050	phosphate transporter 1%3B9	0.427957
78_S_I	Vitvi18g00114	O-fucosyltransferase family protein	0.427957
78_S_I	Vitvi01g02093	ARG1-like 1	0.427957
78_S_I	Vitvi16g00147	NADH-ubiquinone oxidoreductase-like protein	0.427957
78_S_I	Vitvi16g01006	transmembrane protein	0.427957
78_S_I	Vitvi08g01056	Seven transmembrane MLO family protein	0.427957
78_S_I	Vitvi18g01639	ROH1%2C putative (DUF793)	0.427957
78_S_I	Vitvi03g00205	BR-signaling kinase 1	0.427957
78_S_I	Vitvi07g00362	fumarase 1	0.427957
80_S_I	Vitvi04g02316	Pyridoxal phosphate (PLP)-dependent transferases superfamily protein	0.292126
80_S_I	Vitvi16g00952	BCL-2-associated athanogene 2	0.292126
80_S_I	Vitvi17g00085	HVA22 homologue D	0.292126
80_S_I	Vitvi07g02649	Protein kinase superfamily protein	0.292126
80_S_I	Vitvi01g01026	cycling DOF factor 2	0.292126
80_S_I	Vitvi12g00717	transmembrane protein	0.292126
88_S_I	Vitvi01g00070	QUASIMODO2 LIKE 2	0.368622
88_S_I	Vitvi04g00051	3'-5' exonuclease domain-containing protein / K homology domain-containing protein / KH domain-containing protein	0.368622
88_S_I	Vitvi07g01129	organic solute transporter ostalpha protein (DUF300)	0.368622
88_S_I	Vitvi14g01585	Thioredoxin superfamily protein	0.368622
88_S_I	Vitvi06g01427	alkaline/neutral invertase	0.368622
88_S_I	Vitvi12g01664	tubby like protein 10	0.368622
88_S_I	Vitvi14g00254	Integral membrane Yip1 family protein	0.368622
88_S_I	Vitvi11g01445	blue-copper-binding protein	0.368622
88_S_I	Vitvi14g01869	seed maturation-like protein	0.368622
88_S_I	Vitvi01g01942	Adenine nucleotide alpha hydrolases-like superfamily protein	0.368622
88_S_I	Vitvi15g00006	methylenetetrahydrofolate reductase 1	0.368622
88_S_I	Vitvi12g00405	hydroperoxide lyase 1	0.368622
88_S_I	Vitvi01g01971	no description	0.368622
88_S_I	Vitvi01g01718	Protein kinase superfamily protein	0.368622
88_S_I	Vitvi15g00791	RNA-directed DNA polymerase (reverse transcriptase)-related family protein	0.368622
88_S_I	Vitvi15g01160	Remorin family protein	0.368622
88_S_I	Vitvi04g01738	trafficking protein particle complex subunit-like protein	0.368622
88_S_I	Vitvi07g00413	basic region/leucine zipper motif 53	0.368622
88_S_I	Vitvi12g00715	phytochrome C	0.368622
97_S_I	Vitvi01g00128	clathrin adaptor complexes medium subunit family protein	0.292126
97_S_I	Vitvi14g01379	Malectin/receptor-like protein kinase family protein	0.292126
97_S_I	Vitvi02g00699	ARF-GAP domain 8	0.292126
103_S_I	Vitvi01g00149	Glutathione S-transferase family protein	0.292126
103_S_I	Vitvi06g00298	pyridoxine biosynthesis 2	0.292126
103_S_I	Vitvi07g01482	GTP cyclohydrolase II	0.292126
103_S_I	Vitvi14g01557	Ribosomal protein S21 family protein	0.292126
103_S_I	Vitvi17g01348	Purple acid phosphatases superfamily protein	0.292126
103_S_I	Vitvi09g00086	cytochrome P450%2C family 76%2C subfamily C%2C polypeptide 4	0.292126
103_S_I	Vitvi18g00372	Sec14p-like phosphatidylinositol transfer family protein	0.292126
103_S_I	Vitvi05g00143	sequence-specific DNA binding transcription factor	0.292126
103_S_I	Vitvi13g00089	Outer membrane OMP85 family protein	0.292126
103_S_I	Vitvi01g00379	hypothetical protein	0.292126
103_S_I	Vitvi13g00021	ethylene-dependent gravitropism-deficient and yellow-green-like 2	0.292126
103_S_I	Vitvi14g01964	malate dehydrogenase	0.292126
103_S_I	Vitvi01g01704	ACT domain repeat 4	0.292126
103_S_I	Vitvi08g00027	Auxin efflux carrier family protein	0.292126
103_S_I	Vitvi10g00256	Adenine nucleotide alpha hydrolases-like superfamily protein	0.292126
103_S_I	Vitvi18g01874	TonB-dependent heme receptor A	0.292126
104_S_I	Vitvi01g00152	DCD (Development and Cell Death) domain protein	0.368622
104_S_I	Vitvi01g01793	nudix hydrolase homolog 13	0.368622
104_S_I	Vitvi11g00140	nuclease	0.368622
104_S_I	Vitvi01g01954	no description	0.368622
104_S_I	Vitvi02g00314	Phosphatidylinositol N-acetyglucosaminlytransferase subunit P-like protein	0.368622
104_S_I	Vitvi06g01599	Disease resistance-responsive (dirigent-like protein) family protein	0.368622
104_S_I	Vitvi07g02271	plastid-specific 50S ribosomal protein 6	0.368622
104_S_I	Vitvi04g01336	Phosphatidic acid phosphatase (PAP2) family protein	0.368622
104_S_I	Vitvi05g00372	Deoxyxylulose-5-phosphate synthase	0.368622
104_S_I	Vitvi04g01540	Rhodanese/Cell cycle control phosphatase superfamily protein	0.368622
110_S_I	Vitvi01g00183	Alanyl-tRNA synthetase	0.292126
110_S_I	Vitvi08g00752	ubiquitin activating enzyme 2	0.292126
110_S_I	Vitvi11g00778	serine carboxypeptidase-like 29	0.292126
110_S_I	Vitvi07g01705	poly(A) binding protein 2	0.292126
112_S_I	Vitvi01g01903	Metal-dependent phosphohydrolase	0.427957
112_S_I	Vitvi04g01705	no description	0.427957
112_S_I	Vitvi06g01682	C2H2 and C2HC zinc fingers superfamily protein	0.427957
112_S_I	Vitvi13g00768	transcriptional regulator ATRX	0.427957
112_S_I	Vitvi15g00839	homeodomain GLABROUS 1	0.427957
112_S_I	Vitvi18g01177	ACT domain repeat 3	0.427957
118_S_I	Vitvi01g00220	decapping 5	0.238219
118_S_I	Vitvi07g01524	mitochondrial HSO70 2	0.238219
118_S_I	Vitvi09g00060	nuclear receptor coactivator	0.238219
118_S_I	Vitvi15g01144	kinase with tetratricopeptide repeat domain-containing protein	0.238219
118_S_I	Vitvi16g01195	P-loop containing nucleoside triphosphate hydrolases superfamily protein	0.238219
118_S_I	Vitvi19g00028	BED zinc finger and hAT dimerization domain-containing protein DAYSLEEPER	0.238219
118_S_I	Vitvi14g01473	basic helix-loop-helix (bHLH) DNA-binding superfamily protein	0.238219
118_S_I	Vitvi02g00737	sec7 domain-containing protein	0.238219
118_S_I	Vitvi06g00218	CCCH-type zinc finger protein with ARM repeat domain-containing protein	0.238219
137_S_I	Vitvi01g00295	alpha/beta-Hydrolases superfamily protein	0.292126
137_S_I	Vitvi16g01388	Tetratricopeptide repeat (TPR)-like superfamily protein	0.292126
137_S_I	Vitvi17g00328	B-box type zinc finger protein with CCT domain-containing protein	0.292126
137_S_I	Vitvi19g00631	multidrug resistance-associated protein 3	0.292126
137_S_I	Vitvi12g00420	Lycopene beta/epsilon cyclase protein	0.292126
137_S_I	Vitvi13g00432	UDP-Glycosyltransferase superfamily protein	0.292126
137_S_I	Vitvi16g00137	cellulose synthase-like D3	0.292126
137_S_I	Vitvi07g00101	homocysteine methyltransferase 2	0.292126
137_S_I	Vitvi02g00558	RNA-directed DNA polymerase (reverse transcriptase)-related family protein	0.292126
137_S_I	Vitvi03g00900	GTP cyclohydrolase I	0.292126
137_S_I	Vitvi08g01022	phenylalanine ammonia-lyase 2	0.292126
137_S_I	Vitvi14g01746	peptide deformylase 1B	0.292126
137_S_I	Vitvi18g03130	inhibitor-3	0.292126
137_S_I	Vitvi19g00664	Outward rectifying potassium channel protein	0.292126
137_S_I	Vitvi11g00814	AFG1-like ATPase family protein	0.292126
137_S_I	Vitvi13g00104	histidine acid phosphatase family protein	0.292126
137_S_I	Vitvi08g00126	cysteine-rich RECEPTOR-like kinase	0.292126
137_S_I	Vitvi09g00085	lipoxygenase 3	0.292126
137_S_I	Vitvi15g00910	SAUR-like auxin-responsive protein family	0.292126
137_S_I	Vitvi14g02616	copper/zinc superoxide dismutase 1	0.292126
137_S_I	Vitvi15g01016	SPA (suppressor of phyA-105) protein family	0.292126
137_S_I	Vitvi09g00377	Mitochondrial substrate carrier family protein	0.292126
148_S_I	Vitvi01g00352	PR5-like receptor kinase	0.292126
148_S_I	Vitvi18g00840	alpha/beta-Hydrolases superfamily protein	0.292126
148_S_I	Vitvi18g03250	cytochrome P450%2C family 714%2C subfamily A%2C polypeptide 1	0.292126
148_S_I	Vitvi01g00862	DEAD/DEAH box helicase	0.292126
148_S_I	Vitvi10g00383	sphingosine kinase 1	0.292126
148_S_I	Vitvi16g00711	BCL-2-associated athanogene 7	0.292126
148_S_I	Vitvi19g01356	nine-cis-epoxycarotenoid dioxygenase 3	0.292126
148_S_I	Vitvi16g00788	DNA photolyase	0.292126
148_S_I	Vitvi07g01723	S-adenosyl-L-methionine-dependent methyltransferases superfamily protein	0.292126
148_S_I	Vitvi13g00097	Glutaredoxin family protein	0.292126
148_S_I	Vitvi08g01454	alpha carbonic anhydrase 1	0.292126
148_S_I	Vitvi09g00058	fatty acid biosynthesis 1	0.292126
148_S_I	Vitvi14g02439	no description	0.292126
148_S_I	Vitvi16g00381	cysteine-rich RECEPTOR-like kinase	0.292126
265_S_I	Vitvi01g01345	E3 ubiquitin-protein ligase%2C putative (DUF177)	0.292126
265_S_I	Vitvi07g01439	Protein-tyrosine phosphatase-like%2C PTPLA	0.292126
265_S_I	Vitvi14g01623	histone-lysine N-methyltransferase trithorax-like protein	0.292126
265_S_I	Vitvi16g00034	Major facilitator superfamily protein	0.292126
265_S_I	Vitvi18g02237	Nuclear transport factor 2 (NTF2) family protein	0.292126
265_S_I	Vitvi09g00399	sulfate transporter 3%3B4	0.292126
265_S_I	Vitvi12g00105	RING/U-box superfamily protein	0.292126
265_S_I	Vitvi18g00371	Pollen Ole e 1 allergen and extensin family protein	0.292126
265_S_I	Vitvi18g00408	Protein phosphatase 2C family protein	0.292126
265_S_I	Vitvi17g01493	UDP-Glycosyltransferase superfamily protein	0.292126
265_S_I	Vitvi04g00047	CCCH-type zinc finger family protein	0.292126
265_S_I	Vitvi07g01918	cysteine-rich RECEPTOR-like kinase	0.292126
265_S_I	Vitvi06g00460	TRM32-like protein (DUF3741)	0.292126
265_S_I	Vitvi11g01463	glucuronidase 3	0.292126
265_S_I	Vitvi13g00142	Major facilitator superfamily protein	0.292126
355_S_I	Vitvi02g00270	2-oxoglutarate (2OG) and Fe(II)-dependent oxygenase superfamily protein	0.292126
355_S_I	Vitvi02g01404	osmotin 34	0.292126
355_S_I	Vitvi18g01628	cellulose synthase 5	0.292126
